# Supplementary material for: Leveraging logical definitions and lexical features to detect missing IS-A relations in biomedical terminologies
Source: J Biomed Semantics. 2024 May 1;15:6. doi: 10.1186/s13326-024-00309-y (PMC11062929; doi:10.1186/s13326-024-00309-y)
Supplement: Supplementary file 1 — Supplementary Materials 1. [file 13326_2024_309_MOESM1_ESM.zip]

Archive with 2 entries (2 files):
- NCIT_potentialMissing_correct_finalFinal_cyclesRemoved.xlsx
- SNOMED CT-PotentiallyMissingIS-A_2021-final_correctIDs.csv
