# Supplementary material for: Leveraging logical definitions and lexical features to detect missing IS-A relations in biomedical terminologies
Source: J Biomed Semantics. 2024 May 1;15:6. doi: 10.1186/s13326-024-00309-y (PMC11062929; doi:10.1186/s13326-024-00309-y)
Supplement: Supplementary file 1 — Supplementary Materials 1. [file 13326_2024_309_MOESM1_ESM.zip › NCIT_potentialMissing_correct_finalFinal_cyclesRemoved.xlsx]

## Sheet: Sheet1
	child_id	child_label	parent_id	parent_label	association
1	C36304	Lung Carcinoma Metastatic in the Brain	C7045	Malignant Intracranial Neoplasm by Morphology
2	C95470	Pancreatic Serous Adenoma	C2855	Adenoma
3	C36441	Gain of Chromosome 12q	C36464	Gain of Chromosome 12
4	C5312	Recurrent Meningioma	C7051	Meningioma by Site
6	C21663	Fibroadenoma of the Mouse Mammary Gland	C21665	Adenoma of the Mouse Mammary Gland
7	C198985	Lenalidomide Prolonged-release Formulation NEX-20A	C2668	Lenalidomide
8	C198500	Childhood Brain Neuroblastoma	C7045	Malignant Intracranial Neoplasm by Morphology
9	C36498	Loss of Chromosome 12q	C41371	Loss of Chromosome 12
10	C7045	Malignant Intracranial Neoplasm by Morphology	C4741	Neoplasm by Morphology
12	C165704	Atypical Vascular Lesion	C35254	Skin Vascular Disorder
13	C129571	Gain of Chromosome 1q21	C36558	Gain of Chromosome 1
14	C169965	Estramustine Phosphate Sodium Anhydrous	C479	Estramustine
15	C38936	Grade 1 Meningioma	C7051	Meningioma by Site
16	C113164	Tisotumab Vedotin	C152664	Tisotumab
18	C27699	Virus-Related Lymphoma	C7185	Lymphoma by Site
21	C5057	Secondary Cerebral Hodgkin Lymphoma	C7045	Malignant Intracranial Neoplasm by Morphology
22	C45566	Gain of Chromosome 3q24-qter	C36487	Gain of Chromosome 3q
23	C155796	Pituitary Gland Non-Hodgkin Lymphoma	C7045	Malignant Intracranial Neoplasm by Morphology
24	C155772	Sellar Neuroblastoma	C7045	Malignant Intracranial Neoplasm by Morphology
26	C186350	Supratentorial Ependymoma ZFTA Fusion-Positive	C7045	Malignant Intracranial Neoplasm by Morphology
27	C4533	Malignant Choroid Plexus Neoplasm	C7045	Malignant Intracranial Neoplasm by Morphology
28	C1127	Omacetaxine Mepesuccinate	C179199	Omacetaxine
29	C37868	Tetrasomy 17	C36657	Polysomy 17
31	C3211	Non-Hodgkin Lymphoma	C7185	Lymphoma by Site
32	C39797	Gain of Chromosome 17p	C36466	Gain of Chromosome 17
33	C7587	Adult Lymphoma	C7185	Lymphoma by Site
35	C162993	Malignant Brain Glioma	C7045	Malignant Intracranial Neoplasm by Morphology
36	C46101	Neoplastic C-Cell Hyperplasia	C7062	Neoplasm by Special Category
37	C179206	Melanoma Metastatic in the Brain	C7045	Malignant Intracranial Neoplasm by Morphology
38	C155303	Gain of Chromosome 14q	C37905	Gain of Chromosome 14
39	C198501	Childhood Brain Ganglioneuroblastoma	C7045	Malignant Intracranial Neoplasm by Morphology
40	C5274	Metastatic Meningioma	C7051	Meningioma by Site
42	C152885	Vinleurosine Sulfate	C152884	Vinleurosine
43	C9344	Pineoblastoma	C7045	Malignant Intracranial Neoplasm by Morphology
44	C36582	Gain of Chromosome 12q15-qter	C36464	Gain of Chromosome 12
45	C134157	Recurrent Lymphoma	C7185	Lymphoma by Site
46	C152236	Rivabazumab Pegol	C152235	Rivabazumab
47	C5270	Cerebellar Papillary Meningioma	C7045	Malignant Intracranial Neoplasm by Morphology
48	C187657	Autologous Anti-B7-H3 CAR T Cells CAR.B7-H3T	C179567	Autologous Anti-B7-H3 CAR T Cells
49	C39795	Loss of Chromosome 14q	C36490	Loss of Chromosome 14
50	C38938	Grade 3 Meningioma	C7051	Meningioma by Site
51	C192732	Skull Base Carcinoma	C7045	Malignant Intracranial Neoplasm by Morphology
52	C192097	Amivantamab and Recombinant Human Hyaluronidase	C124993	Amivantamab
53	C36553	Gain of Chromosome 1q21-31	C36558	Gain of Chromosome 1
54	C153172	Advanced Lymphoma	C7185	Lymphoma by Site
55	C5665	Atypical Adenomatous Lung Hyperplasia	C7062	Neoplasm by Special Category
56	C37185	Gain of Chromosome 12q13	C36464	Gain of Chromosome 12
58	C153118	Autologous Anti-CD19 CAR-CD3zeta-4-1BB-expressing T-cells PZ01	C150671	Autologous Anti-CD19 CAR-CD3zeta-4-1BB-expressing T-cells
59	C188923	Adult Diffuse Midline Glioma, H3 K27-Altered	C7045	Malignant Intracranial Neoplasm by Morphology
60	C27936	Immunodeficiency-Related Neoplasm	C3263	Neoplasm by Site
61	C2041	Radicicol Derivative KF58333	C1462	Radicicol
62	C177205	Loss of Chromosome 1q	C36597	Loss of Chromosome 1
64	C3707	Meningiomatosis	C7051	Meningioma by Site
65	C9093	Adult Meningioma	C7051	Meningioma by Site
66	C9357	Hodgkin Lymphoma	C7185	Lymphoma by Site
67	C176994	Locally Advanced Lymphoma	C7185	Lymphoma by Site
68	C39300	Precursor Natural Killer Cell	C12476	T-Lymphocyte
69	C120259	Palbociclib Isethionate	C49176	Palbociclib
70	C36301	Breast Carcinoma Metastatic in the Brain	C7045	Malignant Intracranial Neoplasm by Morphology
71	C66943	Vinorelbine Tartrate Emulsion	C1395	Vinorelbine Tartrate
72	C35150	Eosinophilic Pneumonia	C3333	Pneumonia
73	C5165	Childhood Lymphoma	C7185	Lymphoma by Site
74	C36484	Gain of Chromosome 17q	C36466	Gain of Chromosome 17
76	C124650	Anti-mesothelin CAR Vector-transduced Autologous T-lymphocytes	C187372	Anti-mesothelin CAR Vector-transduced T-lymphocytes
77	C37865	Trisomy 17	C36657	Polysomy 17
78	C45807	Gain of Chromosome 13q	C36522	Gain of Chromosome 13
79	C81728	Simultaneous Trisomies of Chromosomes 4, 10, and 17	C37865	Trisomy 17
80	C39578	Autoimmune Lymphoproliferative Syndrome-Related Lymphoma	C7185	Lymphoma by Site
82	C36476	Trisomy 7	C126119	Polysomy 7
83	C53680	Gain of Chromosome 12q13-14	C36464	Gain of Chromosome 12
84	C36552	Gain of Chromosome 1p31	C36558	Gain of Chromosome 1
85	C36499	Loss of Chromosome 17p	C36631	Loss of Chromosome 17
86	C36482	Gain of Chromosome 1q	C36558	Gain of Chromosome 1
87	C4397	Carcinoma ex Pleomorphic Adenoma	C2855	Adenoma
88	C188922	Childhood Diffuse Midline Glioma, H3 K27-Altered	C7045	Malignant Intracranial Neoplasm by Morphology
90	C26871	Respiratory System Disorder	C35742	Thoracic Disorder
91	C39956	Rete Testis Adenoma	C2855	Adenoma
92	C36497	Loss of Chromosome 13q	C36536	Loss of Chromosome 13
93	C7611	Cerebral Lymphoma	C7045	Malignant Intracranial Neoplasm by Morphology
94	C4536	Metastatic Pituitary Neuroendocrine Tumor	C7045	Malignant Intracranial Neoplasm by Morphology
95	C8264	Childhood Meningioma	C7051	Meningioma by Site
96	C1836	Radicicol 6-oxime	C1462	Radicicol
97	C134154	Refractory Lymphoma	C7185	Lymphoma by Site
99	C152889	Vinrosidine Sulfate	C152888	Vinrosidine
100	C152882	Vinepidine Sulfate	C1274	Vinepidine
101	C36581	Gain of Chromosome 7p13-pter	C36454	Gain of Chromosome 7
104	C37867	Tetrasomy 7	C126119	Polysomy 7
105	C36544	Loss of Chromosome 17q	C36631	Loss of Chromosome 17
106	C156401	Daratumumab and Hyaluronidase-fihj	C74007	Daratumumab
107	C12563	Histiocyte	C12583	Dendritic Cell
108	C36551	Gain of Chromosome 7q32	C36454	Gain of Chromosome 7
110	C150678	Methotrexate-Associated Lymphoma	C7185	Lymphoma by Site
111	C38937	Grade 2 Meningioma	C7051	Meningioma by Site
112	C62790	Liposomal Vinorelbine	C1275	Vinorelbine
113	C136821	Rituximab and Hyaluronidase Human	C1702	Rituximab
114	C36634	Gain of Chromosome 17q22-q24	C36466	Gain of Chromosome 17
115	C36592	Gain of Chromosome 9q34	C36463	Gain of Chromosome 9
116	C4804	Breast Hyperplasia	C7062	Neoplasm by Special Category
118	C172953	Refractory Meningioma	C7051	Meningioma by Site
119	C480	Estramustine Phosphate Sodium	C479	Estramustine
