# Supplementary material for: Leveraging logical definitions and lexical features to detect missing IS-A relations in biomedical terminologies
Source: J Biomed Semantics. 2024 May 1;15:6. doi: 10.1186/s13326-024-00309-y (PMC11062929; doi:10.1186/s13326-024-00309-y)
Supplement: Supplementary file 1 — Supplementary Materials 1. [file 13326_2024_309_MOESM1_ESM.zip › SNOMED CT-PotentiallyMissingIS-A_2021-final_correctIDs.csv]

Child ConceptID	Parent ConceptID	Child Concept Name	Parent Concept Name	Child Def Status	Parent Def Status	Child Specif Lvl	Parent Specif Lvl	Lvl Diff	Non-Lattice Index
719188003	363056008	Atrophy of interosseous muscle of hand (disorder)	Degenerative disorder of extremity (disorder)	defined	primitive	7	4	3	15454:479
253414002	726335002	Atrioventricular septal defect and common atrioventricular junction (disorder)	Common atrioventricular junction (disorder)	defined	primitive	12	11	1	9680:30|56646:53|56655:28|56657:8|69827:60|69996:23|139461:55
233260008	175380003	Percutaneous balloon angioplasty of extracranial carotid artery (procedure)	Percutaneous transluminal angioplasty of carotid artery (procedure)	defined	primitive	12	11	1	1371:6|109809:13|179235:134
24800001000004103	11538006	Functional quadriplegia due to multiple sclerosis (disorder)	Quadriplegia (disorder)	defined	primitive	7	7	0	41460:4
83965005	46982004	Anesthesia for arthroscopic procedure of shoulder joint (procedure)	Anesthesia for endoscopic procedure on thorax, chest, shoulder and axilla (procedure)	defined	primitive	11	9	2	17679:9
13201000132100	402694007	Eczema of scalp (disorder)	Dermatosis of scalp (disorder)	defined	primitive	9	8	1	3287:20|8230:89|16075:27|24765:64|30610:34|53380:22|53388:15|53908:487|123221:125|125953:71|133283:82|138103:133|145523:356|145657:173|146573:72|146585:352|166902:39|177977:450|185449:47|194090:138|194091:188
38951007	48422000	Failed attempted abortion with laceration of bowel (disorder)	Open wound with complication (disorder)	defined	primitive	10	7	3	42200:178|42203:106|42229:173|81575:727|145363:51|145364:113|174476:147|174489:88|175283:1083|176917:92|176919:164|181735:214|181761:140|193412:1508|198155:197|210624:84|210627:174|213398:141
295591000119105	363056008	Calcification and ossification of muscle of thigh due to burn (disorder)	Degenerative disorder of extremity (disorder)	defined	primitive	10	4	6	15454:479
11818891000119109	239972001	Sprain of left hand (disorder)	Soft tissue lesion of wrist and hand (disorder)	defined	primitive	10	5	5	8553:676|8554:797|35054:1251|156011:2213
724983009	724940003	Strain of extensor muscle at forearm level (disorder)	Injury of muscle at forearm level (disorder)	defined	primitive	9	7	2	4615:111|30821:145|30822:35|30823:107|30824:64|35042:17|76258:155|100411:45|143301:199|168355:203|193375:146|205922:310
210834009	449626004	Open injury, brachial artery (disorder)	Injury of blood vessel of upper arm (disorder)	defined	primitive	11	8	3	8553:676|28267:61|35054:1251|41408:440|102427:207
405791000119100	27136005	Revision of transjugular intrahepatic portosystemic shunt (procedure)	Revision of anastomosis of blood vessel (procedure)	defined	primitive	11	7	4	1255:71|2207:111|12731:964|14461:44|24096:680|175021:144|214412:796
212254008	429432009	Open injury, axillary nerve (disorder)	Injury of nerve of shoulder region (disorder)	defined	primitive	10	9	1	2971:927|3626:895|3631:938|4850:64|5741:214|5742:205|5743:196|41408:440|43291:78|51787:322|91345:320|134767:112|211389:263
782286002	787468006	Structure of anterior tibial compartment of right lower leg (body structure)	Structure of soft tissue of lower leg (body structure)	defined	primitive	15	13	2	146226:84|196277:70|212728:67|221861:61
781446006	724955007	Strain of flexor digitorum superficialis tendon (disorder)	Injury of flexor tendon of finger at forearm level (disorder)	defined	primitive	12	11	1	35027:18|35028:35
94489004	94248000	Secondary malignant neoplasm of pineal gland (disorder)	Secondary malignant neoplasm of cerebrum (disorder)	defined	primitive	12	11	1	21932:18
48128006	363057004	Atrophy of salivary gland (disorder)	Degenerative disorder of head (disorder)	defined	primitive	10	5	5	15455:377|145889:510
81391006	88935003	Liver and spleen imaging with vascular flow (procedure)	Spleen imaging with vascular flow (procedure)	defined	primitive	11	10	1	5503:16|8913:30|21422:5|110372:15|110376:24|141845:18|141847:26|170409:167|188201:30|188219:66|188220:64|209064:140|209065:191|214184:80|214596:46|214597:82|214598:76|214600:95|220023:50|220024:70|220041:23|225243:30|225249:49|227331:59|227338:91
174377008	60654006	Fistulography of anal fistula (procedure)	Diagnostic radiography of abdomen (procedure)	defined	primitive	11	7	4	23127:106|61552:12|105671:55|113272:38|113273:15|116947:11|116948:54|130976:347|136009:28|164385:147|164389:32|165512:63|179737:41|180591:28|190723:48|205546:50|205554:124|221699:79
212345007	735756004	Closed injury pudendal nerve (disorder)	Injury of peripheral nerve of pelvis (disorder)	defined	primitive	10	9	1	678:193|2971:927|4784:390|4807:281|4809:155|4811:38|4815:50|5741:214|5742:205|35988:1538|41914:130|41916:49|43298:142|51787:322|63598:490|72372:535|80475:610|91345:320|126598:160|127116:127|156011:2213|211387:155
286250005	106133000	Does use vocal tunes and phonetic units (finding)	Language finding (finding)	defined	primitive	7	4	3	192784:69
422444006	299041004	Hyperextension injury of thumb (disorder)	Finding of movement of hand (finding)	defined	primitive	9	5	4	143354:308
30582003	397159007	Duodenostomy (procedure)	Exteriorization of intestine (procedure)	defined	primitive	12	10	2	7917:87|53371:25|66989:261|79715:135|107107:202|130457:493|132213:273|132595:38|132686:163|155698:30|155959:99|156909:149|156914:159|163463:849|163467:77|163879:243|166194:123|166203:448|175461:53|175474:54|176221:205|176582:135|176728:546|179300:172|196440:143|196446:103|214473:295|214474:581|220018:290|227202:140
721027006	732938000	Structure of toe of left foot (body structure)	Part of toe of foot (body structure)	defined	primitive	15	15	0	96299:536|101358:97|117042:139|121678:92|122500:188|141744:150|141745:76|141878:147|143489:164|146227:84|149486:117|149494:121|153891:41|154854:131|162384:100|163795:79|165693:342|193079:170|199422:103|199447:62|199463:109|199604:33|199902:126|200018:89|203055:86|203060:152|203078:198|203085:463|212727:67|212923:109|219585:102|221056:231|221059:67|221080:239|221103:47|225758:234|231724:142
393161000119104	16457501000119102	Computed tomography of chest, abdomen and pelvis without contrast (procedure)	Computed tomography of abdomen and pelvis without contrast (procedure)	defined	primitive	11	10	1	34727:8
286333006	106133000	Unable to produce appropriate pitch (finding)	Language finding (finding)	defined	primitive	10	4	6	192784:69
175346001	77163008	Endarterectomy of aorta and patch repair of aorta (procedure)	Endarterectomy of aorta with patch graft (procedure)	defined	primitive	11	10	1	579:5633|1336:354|17916:3316|20490:6|23272:118|69225:194|69274:84|82662:544|101470:2182|103312:12|129704:16|136504:755|147693:90|152728:874|179180:1438|179216:158|188324:79|192442:34
39868003	268937004	Inspection of mouth (procedure)	Examination of digestive system (procedure)	defined	primitive	8	8	0	42478:69|137818:89|182044:212|188196:710|198421:107|214553:98
216485004	216483006	Accidental poisoning caused by indomethacin (disorder)	Accidental poisoning caused by antirheumatic (disorder)	defined	primitive	9	6	3	31636:45
265636007	392252001	Cerclage of cervix (procedure)	Suture of cervix (procedure)	defined	primitive	13	13	0	13151:8|15883:89|22945:8|26504:50|48129:4|65135:47|152809:98|152823:15|152835:21|152836:21|152838:58|152859:62|154996:32
28111002	363057004	Atrophic rhinitis (disorder)	Degenerative disorder of head (disorder)	defined	primitive	10	5	5	15455:377|145889:510
761990004	281747007	Skin structure of toe of left foot (body structure)	Skin of part of digit (body structure)	defined	primitive	19	14	5	75301:71|101358:97|140438:16|162587:11|211679:112|219585:102|221084:41|221089:45|221103:47|225748:131
773173001	169014003	Angioplasty of thoracic artery using fluoroscopic guidance with contrast (procedure)	Fluoroscopy and radiography (procedure)	defined	primitive	12	7	5	61932:66|81708:98|160678:133|163903:208
738793009	312749002	Structure of tendon sheath of right ankle (body structure)	Synovial structure of ankle and/or foot (body structure)	defined	primitive	16	13	3	95911:32|97954:36|97958:125|122504:87|128805:12|128807:34|128813:12|128815:29|162660:163|162662:161|182890:29|209850:112|209854:130|216239:177|216661:143|216662:152|221012:395|223411:324|223507:1133|227525:200|233444:239|234786:90|234789:97
72053008	718309005	Calculus of common bile duct with acute cholecystitis without obstruction (disorder)	Calculus of common bile duct without obstruction (disorder)	defined	primitive	13	10	3	32350:9
290248008	216483006	Accidental fenbufen poisoning (disorder)	Accidental poisoning caused by antirheumatic (disorder)	defined	primitive	9	6	3	31636:45
418549007	169014003	Fluoroscopic angiography of pulmonary artery with contrast (procedure)	Fluoroscopy and radiography (procedure)	defined	primitive	12	7	5	61932:66|81708:98|160678:133|163903:208
309021000119108	363056008	Calcific tendinitis of right hip (disorder)	Degenerative disorder of extremity (disorder)	defined	primitive	9	4	5	15454:479
19043005	402694007	Furuncle of scalp (disorder)	Dermatosis of scalp (disorder)	defined	primitive	13	8	5	24765:64|30610:34|53908:487|123221:125|133283:82|145523:356|145657:173|146573:72|146585:352|177977:450|185449:47|194090:138|194091:188
764872000	312749002	Structure of synovium of left foot joint (body structure)	Synovial structure of ankle and/or foot (body structure)	defined	primitive	17	13	4	97498:51|97953:125|107308:57|121678:92|128802:16|128806:34|128814:29|140198:151|141745:76|146227:84|149486:117|149494:121|153891:41|162384:100|162659:163|162669:51|162921:1206|163795:79|163796:210|165693:342|170858:62|182889:29|199122:56|199902:126|199948:45|203078:198|209855:130|212727:67|221058:143|221060:72|221098:152|225758:234|228607:118|231724:142|231772:54|233443:239
234215001	308635004	Infected pacemaker (disorder)	Disorder of prostheses and implants (disorder)	defined	primitive	8	4	4	12763:143
724353006	372229005	Structure of rotator cuff of right shoulder (body structure)	Part of rotator cuff including muscles and tendons (body structure)	defined	primitive	12	12	0	94060:21|98018:33
707538002	707585008	Primary squamous cell carcinoma of vallecula (disorder)	Primary squamous cell carcinoma of oropharynx (disorder)	defined	primitive	14	13	1	30372:24|30383:28|34400:37|48464:45|48973:118|48974:166|123715:55|123721:47
36729000	85011000119101	Prostatic pain (finding)	Pain in male pelvis (finding)	defined	primitive	11	9	2	27407:52|198183:84
359564004	359548007	Open biopsy of duodenum (procedure)	Open biopsy of small intestine (procedure)	defined	primitive	11	11	0	11440:116|18627:129|42577:4|51983:6|84929:197|85643:18|149002:35|196403:31|205150:316|214390:261|227732:239
292021000119105	249899003	Paralysis of left femoral nerve (disorder)	Finding of gross movement of limb (finding)	defined	primitive	10	4	6	9377:45|47370:233
174328000	42980009	Excision of sphincter of anus (procedure)	Excision of perianal tissue (procedure)	defined	primitive	11	9	2	17288:11|73671:32|130796:32
72739001	64789007	Severe crushing injury of abdominal organs without open wound into cavity (disorder)	Internal injury of abdominal organs without open wound into cavity (disorder)	defined	primitive	10	9	1	42195:177|42200:178|66675:51|66676:87|69358:121|106672:156|113967:60|117821:145|129335:85|130942:61|176908:115|176910:152|176919:164|176939:188|214652:202
286240009	106133000	Difficulty coordinating airflow and voice onset (finding)	Language finding (finding)	defined	primitive	9	4	5	192784:69
289981006	704438009	Does use toiletries (finding)	Does perform personal grooming activity (finding)	defined	primitive	6	5	1	30229:11
42704006	609189000	Endoscopic destruction of lesion of pancreatic duct (procedure)	Endoscopic destruction of tissue of pancreatic duct (procedure)	defined	primitive	11	10	1	1211:17|1224:14|1233:211|7290:37|8366:59|9725:208|12787:98|13969:175|15769:409|18035:32|18618:433|20937:78|24913:523|29055:7|29056:7|29072:229|31418:279|31593:61|44635:448|45669:664|53054:69|78443:186|79827:91|89139:169|89149:208|89180:85|89182:129|93600:15|93601:92|98999:13|104184:37|104844:65|105582:249|110127:188|110272:195|110608:353|110613:77|110616:147|110618:187|112332:74|116389:29|131355:…
30085007	363056008	Morton's metatarsalgia (disorder)	Degenerative disorder of extremity (disorder)	defined	primitive	10	4	6	15454:479
83272003	14218005	Structure of left side of face (body structure)	Structure of side of head (body structure)	defined	primitive	15	12	3	203012:41|226340:82
716872004	276239002	Antineoplastic chemotherapy regimen (regime/therapy)	Therapy (regime/therapy)	defined	primitive	9	4	5	47824:15|51471:356|61238:54|114396:43|121841:11|172662:48|172663:87|183829:100
186877007	459151006	Syphilitic endocarditis of tricuspid valve (disorder)	Infective endocarditis of tricuspid valve (disorder)	defined	primitive	15	13	2	28412:6|28880:42|50822:20|77065:30|80620:9|136444:61|154536:42|160080:12|160100:18|168005:54
719183007	363056008	Atrophy of quadriceps femoris muscle (disorder)	Degenerative disorder of extremity (disorder)	defined	primitive	7	4	3	15454:479
16076171000119109	363056008	Tophus of left foot co-occurrent and due to gout (disorder)	Degenerative disorder of extremity (disorder)	defined	primitive	11	4	7	15454:479
255114007	188029000	Kaposi's sarcoma of conjunctiva (disorder)	Kaposi's sarcoma of soft tissue (disorder)	defined	primitive	12	7	5	2656:13|5253:82
719614006	896768004	Structure of epiphyseal plate of distal right ulna (body structure)	Joint structure of free upper limb (body structure)	defined	primitive	19	12	7	54478:65|59600:54|61703:82|93495:41|117006:122|140742:27|142431:21|142434:86|142435:148|142442:25|142459:48|142463:29|144639:69|157122:83|163238:46|182463:87|190333:227|190334:76|190335:419|190345:87|193073:374|193077:94|193100:118|195515:395|198847:36|200409:68|201657:123|201686:476|202817:141|202828:422|202967:463|214220:76|215143:260|216651:231|216658:239|219868:169|219871:246|219874:176|21987…
289159000	289156007	Thirst finding (finding)	Feeding finding (finding)	defined	primitive	3	3	0	18834:29
286236000	106133000	Able to coordinate airflow and voice onset (finding)	Language finding (finding)	defined	primitive	7	4	3	192784:69
1859008	78767004	Removal of foreign body from tendon of hand (procedure)	Removal of foreign body from soft tissue of hand (procedure)	defined	primitive	8	8	0	20626:12|44564:1062|61610:2401|85583:652|88110:239|104993:28|159308:40|224170:101
10759031000119106	78381004	Pre-existing hypertensive heart disease in mother complicating pregnancy (disorder)	Heart disease in mother complicating pregnancy, childbirth AND/OR puerperium (disorder)	defined	primitive	9	8	1	15139:30|56139:137|95436:295|104792:1047|142141:173|152162:93|152174:434|164292:36|164294:83|213521:374|213554:691|224391:64
689371000119102	707585008	Primary squamous cell carcinoma of tonsillar pillar (disorder)	Primary squamous cell carcinoma of oropharynx (disorder)	defined	primitive	14	13	1	30372:24|30376:127|30377:417|30383:28|31181:243|34400:37|44078:224|48464:45|48973:118|48974:166|48975:135|48976:234|87764:55|98543:77|123715:55|123721:47|124108:82|124109:113
285566004	29728003	Disarticulation of finger joint (procedure)	Arthrectomy of finger (procedure)	defined	primitive	12	11	1	5392:190|8454:49|9283:8|78666:24|95831:38|110011:162|121586:348|135282:182|179983:189|180016:343|196612:134|196632:273|204230:266|227920:208
724352001	372229005	Structure of rotator cuff of left shoulder (body structure)	Part of rotator cuff including muscles and tendons (body structure)	defined	primitive	12	12	0	94062:21|98014:33
5342002	416118004	Prophylactic treatment of tibia with methyl methacrylate (procedure)	Administration (procedure)	defined	primitive	10	3	7	13055:646|72161:73|135111:153|153527:940
15740881000119102	16269008	Neuralgia of left upper limb (disorder)	Neuralgia (finding)	defined	primitive	10	7	3	29569:576|38302:90|40913:142|51334:234|55043:25|58064:95|59342:563|68657:396|75433:69|85329:110|92934:205|108064:195|109461:97|111726:102|116605:151|120387:188|138048:329|143266:895|143269:207|145239:352|145594:634|167221:217|168925:385|173113:511|173118:701|173125:447|174851:119|178844:654|191394:115|193648:93|193659:256|193669:175|193683:108|196101:185|200576:615|206312:115|209049:253|212122:11…
762283002	359751003	Ecthyma caused by Staphylococcus aureus (disorder)	Impetigo caused by Staphylococcus aureus (disorder)	defined	primitive	14	12	2	3247:12|3248:18|3249:17|8007:29|31387:13|31388:13|31428:44|86241:134|97357:123|98819:27|98820:41|98854:35|108228:131|121232:268|121234:306|124013:47|126473:68|137207:333|138292:218|138304:25|138307:25|138318:193|138320:55|138328:173|138724:63|151496:61|156500:47|156505:50|156506:336|160844:76|160845:64|165464:44|165468:224|173614:79|173617:146|185466:61|191452:127
284370000	268945009	Examination of male genitals (procedure)	Examination of genitourinary system (procedure)	defined	primitive	8	8	0	5343:19|9547:11|60713:227|82742:90|86681:341|137814:67|156651:571|158193:408|159127:33|198426:246|198433:479|214549:236|214551:71|214554:454
309701002	302428009	Subcutaneous injection of hydrocortisone acetate (procedure)	Injection of therapeutic substance into subcutaneous tissue (procedure)	defined	primitive	10	10	0	12748:6|12815:8|27268:68|35803:72|43419:8|44941:54|65023:66|68511:84|68821:24|77974:38|130636:21|135049:80|141960:93|153353:98|158509:35|220514:92|220517:87|220518:98|221656:104
699265004	83554005	Split thickness graft of skin to skin of hand (procedure)	Operation on soft tissue of hand (procedure)	defined	primitive	11	7	4	66325:140|88110:239|104732:107|106288:49|128131:121|135161:146
290507006	216577006	Accidental enflurane poisoning (disorder)	Accidental poisoning caused by gaseous anesthetic (disorder)	defined	primitive	8	7	1	31665:17|57880:488|80929:45|138177:588|200720:501
444109008	239160006	Infection of wound hematoma (disorder)	Wound hematoma (finding)	defined	primitive	6	3	3	8356:116
308951000119109	363056008	Calcific tendinitis of left elbow (disorder)	Degenerative disorder of extremity (disorder)	defined	primitive	9	4	5	15454:479
15929741000119101	429536005	Dysfunction of right hand (finding)	Disability of upper limb (finding)	defined	primitive	7	6	1	47648:7|80092:184|128765:38|144419:428|212434:75|231092:10
735597009	363056008	Fibro-osseous pseudotumor of skin of digit (disorder)	Degenerative disorder of extremity (disorder)	defined	primitive	9	4	5	15454:479
15739641000119104	84333006	Glaucoma of left eye due to lens disorder (disorder)	Glaucoma associated with lens disorder (disorder)	defined	primitive	9	9	0	39069:19|41635:28|41799:44|191653:48|191669:33|191676:79
1073871000119105	69896004	Deformity of left hand co-occurrent and due to rheumatoid arthritis (disorder)	Rheumatoid arthritis (disorder)	defined	primitive	10	8	2	21199:337|36265:6|37552:35|38069:134|49696:138|60247:397|74998:69|84163:141|105724:61|108111:132|124500:58|124733:80|124771:407|124821:768|127688:66|127693:8|129000:380|137423:41|150224:145|152488:41|169574:100|173012:104|173220:173|184376:88|184432:175|190430:418|190444:147|190445:13|190468:57|190479:287|203666:148|204959:109|206177:70
686981000119108	93834003	Mycosis fungoides of inguinal lymph node (disorder)	Primary malignant neoplasm of inguinal region (disorder)	defined	primitive	16	8	8	21882:30|40709:110|85299:63|107961:190|107981:113|124301:80|124302:257|133574:131
289976002	704438009	Does perform nail care activities (finding)	Does perform personal grooming activity (finding)	defined	primitive	6	5	1	30229:11
764119002	127951001	Structure of right iliac vein (body structure)	Structure of subregion of lower limb (body structure)	defined	primitive	15	10	5	37978:49|165699:85|166809:45|185704:71|193928:144|208267:91|213381:67
210833003	449626004	Closed injury, brachial artery (disorder)	Injury of blood vessel of upper arm (disorder)	defined	primitive	11	8	3	2971:927|4672:217|8553:676|19729:440|28267:61|35054:1251|41408:440|48224:226|98831:521|102427:207|156011:2213
1078011000119103	72047008	Juvenile osteochondrosis of tibial tubercle of right knee (disorder)	Juvenile osteochondrosis of tibial tubercle (disorder)	defined	primitive	9	9	0	3584:62|21144:6|40327:141|40975:231|41772:13|42107:462|54458:281|59324:225|93405:433|116761:345|118149:21|118150:65|164885:77|168385:161|169341:260|171365:889|173098:404|173105:1229|184149:47|184605:32|187782:587|190704:344|200150:145|206428:14|206458:198
895476005	127950000	Structure of part of right hand (body structure)	Region of hand (body structure)	defined	primitive	14	14	0	101334:97|139888:23|219584:102
267819003	402604004	Acquired disorder of skin color (disorder)	Disorder of skin color (disorder)	defined	primitive	9	7	2	39382:146|124002:20
419416005	419785002	Fluoroscopic angiography of coronary artery with contrast (procedure)	Fluoroscopic angiography of heart with contrast (procedure)	defined	primitive	11	10	1	8911:111|40098:15|56226:172|78772:47|105656:133|130891:63|130895:80|146916:19|146918:34|147544:72|147545:41|179241:309|179255:106|186638:43|186644:34|214042:200
11833671000119108	11833591000119105	Sprain of tibiofibular ligament of right ankle (disorder)	Sprain of right ankle (disorder)	defined	primitive	11	10	1	2971:927|3618:175|3619:141|3624:273|3625:161|3628:346|3630:256|3806:196|4381:159|4385:124|4388:106|4398:165|4401:175|7748:198|7749:210|10596:111|29644:37|29645:124|29646:37|30744:123|30751:61|30832:505|30836:353|30837:164|35049:457|35050:592|35051:314|35176:168|35177:127|41387:111|42967:74|52142:137|52144:435|52145:53|52146:65|52147:411|52148:114|58624:37|77777:58|119950:157|119951:171|119957:310…
239424005	83554005	Repair of ulnar collateral ligament of metacarpophalangeal joint of thumb (procedure)	Operation on soft tissue of hand (procedure)	defined	primitive	14	7	7	11810:470|44564:1062|57963:413|61610:2401|66325:140|82613:540|85583:652|88110:239|103077:454|106291:79|110363:158|131156:588|135161:146|135767:595|155242:663|158910:465|175245:681|194520:649|196502:1678
288772003	106133000	Does not direct attention (finding)	Language finding (finding)	defined	primitive	8	4	4	192781:35|192795:276|192798:48|210969:59|216161:63
721166000	31516002	Human immunodeficiency virus complicating pregnancy childbirth and the puerperium (disorder)	Viral disease in mother complicating pregnancy, childbirth AND/OR puerperium (disorder)	defined	primitive	8	6	2	53832:28|127186:67
838381003	722952009	Chronic bilateral vestibulopathy due to and following meningitis (disorder)	Chronic bilateral vestibulopathy (disorder)	defined	primitive	9	9	0	14317:16|34487:50|34488:48|36472:41|36473:52|36474:41|36475:52|55401:46|55403:46|94248:77
64376004	300358007	Primary chronic pseudo-obstruction of stomach (disorder)	Functional finding of gastrointestinal tract (finding)	defined	primitive	10	4	6	70297:37|176835:313
313841000119109	363056008	Atrophy of muscle of left upper arm (disorder)	Degenerative disorder of extremity (disorder)	defined	primitive	7	4	3	15454:479
239271002	1651009	Excision of lesion of tendon sheath (procedure)	Excision of tendon sheath (procedure)	defined	primitive	8	7	1	1151:88|4274:263|13202:18|13483:78|14451:25|16733:25|21305:124|44564:1062|44565:558|44856:427|44858:618|46318:11|46566:20|57963:413|61610:2401|66332:231|66586:103|66940:18|66941:12|81786:99|81788:144|83391:917|84515:278|84637:36|85583:652|103072:125|103077:454|103078:171|106264:248|106266:297|108392:304|110830:1219|111450:140|129175:183|135146:187|135162:180|135169:112|135211:660|135767:595|13770…
286335004	106133000	Does not produce appropriate pitch (finding)	Language finding (finding)	defined	primitive	10	4	6	192784:69
10806241000119108	27342004	Thalassemia in mother complicating childbirth (disorder)	Anemia of pregnancy (disorder)	defined	primitive	11	10	1	76759:12|89090:1448|98884:25|154267:424|195277:34|221986:20
879907009	281244004	Structure of fascial compartment of right lower limb (body structure)	Musculoskeletal structure of lower limb (body structure)	defined	primitive	12	10	2	97958:125|122504:87|162660:163|162662:161|209850:112|209854:130|216239:177|221012:395|223411:324|223507:1133|227525:200|229969:163|233444:239
781446006	724958009	Strain of flexor digitorum superficialis tendon (disorder)	Strain of flexor tendon of finger at forearm level (disorder)	defined	primitive	12	12	0	35027:18|35028:35|35029:5|74418:21
452761000124107	178988003	Revision of reconstruction of head of left radius (procedure)	Revision of reconstruction of bone (procedure)	defined	primitive	12	8	4	2035:163|12731:964|24096:680|27010:291|53727:317|214412:796
817009003	417880007	Right eye sees hand movement (finding)	Right eye visual acuity finding (finding)	defined	primitive	7	5	2	39336:37
167750006	167734003	Cerebrospinal fluid globulin increased (finding)	Cerebrospinal fluid protein - increased + (finding)	defined	primitive	9	7	2	26730:8|70441:15|89310:25|89312:33
7481002	204539006	Congenital atresia of epiglottis (disorder)	Anomaly of epiglottis (disorder)	defined	primitive	9	8	1	6370:8|20280:10|27478:21|72047:17|91502:24|180682:13|180684:26
15629641000119107	85898001	Systolic heart failure stage B due to ischemic cardiomyopathy (disorder)	Cardiomyopathy (disorder)	defined	primitive	11	9	2	19621:39
719636009	52900002	Structure of right glenoid (body structure)	Structure of body of scapula (body structure)	defined	primitive	18	17	1	71608:12|96285:536|96297:127|109096:603|133023:31|133024:24|133027:44|143495:108|162252:244|162920:1214|225671:145|225676:298
87340004	83554005	Splitting of tendon sheath of hand (procedure)	Operation on soft tissue of hand (procedure)	defined	primitive	9	7	2	44564:1062|57963:413|61610:2401|66325:140|84640:89|85583:652|88110:239|103077:454|125234:189|135161:146|135211:660|135767:595|158174:234|158910:465|159702:107|159703:175|159705:209|175245:681|179471:454|194520:649|196502:1678|202258:1002|204186:568|204248:1952|204298:723
118192006	247699008	Finding relating to self-concept (finding)	Psychological finding of perception (finding)	defined	primitive	5	4	1	41228:53|59153:103|86861:92|91815:40|112483:48|112484:20|141610:171|143234:32|147391:118|151542:134|191076:243|191090:214|192795:276|193534:53|193535:45|193536:84|201239:71|216146:14|216172:65|221480:169|223276:63|226396:169|226398:208|226503:283|229178:254
838529004	762330008	Mood disorder with mixed depressive and manic symptoms caused by amfetamine and amfetamine derivative (disorder)	Mood disorder with mixed depressive and manic symptoms caused by stimulant (disorder)	defined	primitive	11	11	0	35096:31|35100:12|36487:4|36512:15|73143:23
290513002	216577006	Accidental halothane poisoning (disorder)	Accidental poisoning caused by gaseous anesthetic (disorder)	defined	primitive	8	7	1	31665:17|57880:488|80929:45|138177:588|200720:501
737575008	312749002	Structure of tendon sheath of right foot (body structure)	Synovial structure of ankle and/or foot (body structure)	defined	primitive	16	13	3	97958:125|128803:16|128807:34|128815:29|162660:163|182890:29|209854:130|216661:143|216662:152|233444:239
441991000	140281000119108	Hemiparesis as late effect of cerebrovascular accident (disorder)	Hemiparesis as late effect of cerebrovascular disease (disorder)	defined	primitive	10	8	2	2599:52|26901:9|29159:14|29467:11|98659:13|146493:31|146496:100|191931:22
366241004	278546000	Finding of appearance of dental restoration (finding)	Dental appliance finding (finding)	defined	primitive	9	8	1	137334:35
764402008	127948008	Structure of soft tissues of left upper extremity (body structure)	Region of upper extremity (body structure)	defined	primitive	10	9	1	163089:146|164109:134|183251:156|203056:80|203057:179|203058:176|203067:197|203073:225|203077:231|203078:198|203081:198|203084:213|213863:187|219485:286|221050:87|221058:143|221068:168|221070:76|221088:146|221091:194|221096:196|221098:152|221105:262|227875:184|233893:508
734767007	127951001	Structure of artery of left inguinal region (body structure)	Structure of subregion of lower limb (body structure)	defined	primitive	15	10	5	37981:49|142037:33|165694:85|166810:45|185703:71|193927:144|212052:91|213378:67|221290:103|223913:71
764266007	897027008	Structure of bone of right ankle and/or foot (body structure)	Bone structure of free lower limb (body structure)	defined	primitive	14	13	1	49686:46|49817:46|96285:536|114199:33|116541:94|116542:94|117041:139|119944:56|122503:96|122505:188|141749:150|141753:90|141879:147|143492:164|153253:11|154849:65|154855:131|162920:1214|163051:15|165698:342|181396:61|182451:49|183195:22|183200:39|183695:25|193080:170|198070:50|199423:103|199445:52|199468:109|199653:120|201678:50|201680:50|202967:463|202969:223|208109:28|211674:57|211677:102|21168…
448246005	1844002	Plication of medial patellar retinaculum (procedure)	Plication of ligament (procedure)	defined	primitive	13	7	6	43489:96|46490:8|81848:115|189330:196|220570:260|221937:253
419470007	169014003	Fluoroscopic angiography with contrast and aspiration of heart (procedure)	Fluoroscopy and radiography (procedure)	defined	primitive	11	7	4	61932:66|81708:98|160678:133|163903:208|176871:380
24138000	386670009	Total ostectomy of femur (procedure)	Total ostectomy (procedure)	defined	primitive	11	9	2	7754:46|45283:35|102707:48|135154:65|204319:288|227414:309
428705008	363056008	Degenerative tear of triangular fibrocartilage complex of wrist (disorder)	Degenerative disorder of extremity (disorder)	defined	primitive	8	4	4	15454:479
91871006	275349007	Congenital absence of basisphenoid bone (disorder)	Absence of skull bone (finding)	defined	primitive	11	5	6	11029:79|117644:103
173820007	268937004	Fiberoptic endoscopic examination of upper gastrointestinal tract and biopsy of lesion of upper gastrointestinal tract (procedure)	Examination of digestive system (procedure)	defined	primitive	8	8	0	42478:69|137818:89|198421:107|214553:98
174221009	268937004	Diagnostic endoscopic examination of sigmoid colon and biopsy of lesion of sigmoid colon using rigid sigmoidoscope (procedure)	Examination of digestive system (procedure)	defined	primitive	12	8	4	42478:69|137818:89|198421:107|214553:98
214912001	314363005	Structure of left posterior tibial artery (body structure)	Branch of posterior tibial artery (body structure)	defined	primitive	17	15	2	96321:16
398665005	267106000	Vasovagal syncope (finding)	Symptom of head and neck region (finding)	defined	primitive	11	3	8	48334:68|70285:56
188091006	188089003	Malignant neoplasm of skin of external auditory meatus (disorder)	Malignant neoplasm of skin of ear and external auditory canal (disorder)	defined	primitive	12	11	1	2658:14|47089:37|86010:49|120144:75|120878:25|149258:83|157629:27|158089:76|158094:88|158100:177|171079:88|171081:119|194141:189|204601:178
87698003	363056008	Partial thenar atrophy (disorder)	Degenerative disorder of extremity (disorder)	defined	primitive	8	4	4	15454:479
45944000	46982004	Anesthesia for mediastinoscopy (procedure)	Anesthesia for endoscopic procedure on thorax, chest, shoulder and axilla (procedure)	defined	primitive	10	9	1	17679:9
430229005	206849004	Biopsy of sympathetic nerve ganglion (procedure)	Biopsy of sympathetic nerve (procedure)	defined	primitive	8	7	1	4190:7|128895:12|136861:34|222333:26
687841000119105	93834003	Primary rhabdomyosarcoma of inguinal region (disorder)	Primary malignant neoplasm of inguinal region (disorder)	defined	primitive	8	8	0	21882:30|40709:110|85299:63|107961:190|107981:113|124301:80|124302:257|133574:131
10836701000119109	10820891000119109	Open bimalleolar fracture of right ankle (disorder)	Open fracture of distal end of right tibia (disorder)	defined	primitive	16	14	2	36147:62|41427:153|41431:139|41719:41|51609:6|51610:8|72937:64|77778:233|100099:13|100101:19|100837:44|100838:44|116319:45|118678:69|126139:79|126223:18|126224:22|132438:38|151113:83|151114:26|151155:29|151157:50|151158:49|161667:114|173789:78|191130:24|191144:46|206868:98|206871:49|206873:117
11817851000119100	239984004	Sprain of right thumb (disorder)	Lesion of ligament of wrist and/or hand (disorder)	defined	primitive	10	7	3	2619:382|3414:404|3621:290|4378:130|4382:311|4387:88|8553:676|8554:797|23775:90|23781:51|24389:524|24800:810|35041:157|35054:1251|43748:449|43749:381|63321:153|74095:200|111760:173|145237:377|156011:2213|164856:607|168374:360|169302:785|190079:209|190089:477|203680:446|204617:744|204631:173|204632:96|204645:252|204681:276|204720:277|204817:647|204916:338|204941:853|206946:546|207659:271|222140:828
433116003	16216171000119108	Specimen from liver obtained by fine needle aspiration biopsy (specimen)	Specimen from liver obtained by aspiration (specimen)	defined	primitive	5	4	1	10281:43|48604:6|68993:99|70930:6|70931:49
175221003	34564005	Construction of central aortopulmonary interposition shunt (procedure)	Creation of shunt of ascending aorta to pulmonary artery (procedure)	defined	primitive	14	13	1	6676:27|6693:16|6698:132|82661:38|82666:187|87126:471|129729:191|142709:326
274788003	268937004	Examination of gingivae (procedure)	Examination of digestive system (procedure)	defined	primitive	9	8	1	42478:69|137818:89|214553:98
472764004	40172005	Disorder of right atrium as complication of procedure (disorder)	Cardiac complication (disorder)	defined	primitive	10	8	2	28415:155|41848:217|56139:137|62492:121|88862:85|95436:295|104759:62|104781:131|104792:1047|127761:68|127762:166|136826:65|142141:173|148664:134|151056:164|151058:76|152159:340|152617:47|152618:104|154601:47|156015:706|166854:66|167991:372|174135:84|174161:90|191427:264|205990:643|213499:205|213540:214|213554:691|213638:116|227596:118
431809008	449387003	Endoscopic retrograde cholangiopancreatography with removal of biliary calculus using fluoroscopic guidance (procedure)	Endoscopic retrograde cholangiopancreatography with removal of calculus from bile duct (procedure)	defined	primitive	12	11	1	11324:679|22162:1311|27890:6|53796:82|53798:499|76108:123|76115:108|80336:9|80339:22|89137:27|89142:245|89143:72|97583:218|98248:171|103181:41|141904:221|141919:191|143008:60|146960:198|164487:197|168603:200
286251009	106133000	Does not use vocal tunes and phonetic units (finding)	Language finding (finding)	defined	primitive	9	4	5	192784:69
1003861008	702397002	Renal tubular dysgenesis due to twin to twin transfusion (disorder)	Renal tubular dysgenesis (disorder)	defined	primitive	12	12	0	7543:9|21734:33|29784:5|34608:56|117106:136|147398:127|184477:48|185179:39|185210:116|213993:61
723159007	249899003	Flaccid monoplegia of upper limb (disorder)	Finding of gross movement of limb (finding)	defined	primitive	9	4	5	9377:45|47370:233
312813005	48849005	Ultrasound scan of upper limb arteries (procedure)	Imaging of arteries of upper extremity (procedure)	defined	primitive	12	10	2	20108:290|45394:14
50715003	414253004	Pure red cell aplasia (disorder)	Finding of cellular component of blood (finding)	defined	primitive	8	3	5	172577:633|190420:133|190425:61|201823:49|214821:861
11842291000119103	240010005	Laceration of tendon of left ankle (disorder)	Soft tissue lesion of lower leg and ankle (disorder)	defined	primitive	10	6	4	3611:421|35054:1251|127168:512|204617:744
432798003	277535000	Percutaneous embolization of bronchial artery using fluoroscopic guidance with contrast (procedure)	Percutaneous embolization of bronchial artery (procedure)	defined	primitive	12	11	1	11196:6|62092:19|76037:51|98070:146|203508:72|221697:274
67315001	363056008	Degenerative joint disease of shoulder region (disorder)	Degenerative disorder of extremity (disorder)	defined	primitive	8	4	4	15454:479
721122002	113242000	Tendon structure of left extensor pollicis brevis (body structure)	Structure of tendon and tendon sheath of forearm (body structure)	defined	primitive	17	13	4	131464:13
281365008	363056008	Tophus of prepatellar bursa co-occurrent and due to gout (disorder)	Degenerative disorder of extremity (disorder)	defined	primitive	12	4	8	15454:479
261403006	360518004	Structure of right internal thoracic artery (body structure)	Branch of internal thoracic artery (body structure)	defined	primitive	16	11	5	56386:220|58771:66|58773:102|58775:81|59057:145|61010:547|61433:941|83957:121|92025:26|104195:348|132791:44|140542:38|140765:256|140767:514|144324:498|145302:121|145309:170|157328:149|157341:54|157348:242|162127:603|162969:792|162970:1236|162996:532|166797:387|167251:101|181062:873|182239:1698|193732:50|193735:126|193745:177|195235:302|195239:166|196223:565|208755:45|211640:1671|212036:131|212088…
286249005	106133000	Unable to use vocal tunes and phonetic units (finding)	Language finding (finding)	defined	primitive	9	4	5	192784:69
441695007	16222971000119102	Specimen from parotid gland obtained by fine needle aspiration biopsy (specimen)	Specimen from parotid gland obtained by biopsy (specimen)	defined	primitive	7	6	1	31100:7
309521004	298753001	Numbness of hand (finding)	Numbness of upper limb (finding)	defined	primitive	10	10	0	3541:18|9391:609|30579:192|44939:6|44940:4|76822:314|105377:187|121118:14|121119:17|130326:13|143358:628|166644:102|172819:100|173387:380|193664:15|193665:19|197993:375|207343:269|214951:235|222610:65
699576001	83554005	Full thickness graft of skin to skin of hand (procedure)	Operation on soft tissue of hand (procedure)	defined	primitive	11	7	4	66325:140|88110:239|104732:107|106288:49|128131:121|135161:146
15958101000119106	254918001	Primary sarcoma of right kidney (disorder)	Sarcoma of kidney (disorder)	defined	primitive	13	11	2	10075:16|71963:22|77046:208|96992:160|107950:92|124584:22|173460:38|198221:232|206105:421
719629008	372212007	Structure of left acromion (body structure)	Part of bone of upper limb (body structure)	defined	primitive	18	13	5	96299:536|96304:129|96308:127|133026:44|157017:78|162921:1206|214209:88|221082:173|225649:136|225670:145|225675:298
1156066000	95677002	Abnormal vision due to superficial infantile hemangioma of periorbital region (disorder)	Disorder of vision (disorder)	defined	primitive	11	5	6	23657:26|56728:774|134406:47|167041:227|173128:675
173878003	268937004	Diagnostic endoscopic examination of duodenum (procedure)	Examination of digestive system (procedure)	defined	primitive	10	8	2	42478:69|137818:89|198421:107|214553:98
16036071000119105	363056008	Osteolysis of left ankle (disorder)	Degenerative disorder of extremity (disorder)	defined	primitive	9	4	5	15454:479
236069009	386585008	Chronic constipation (disorder)	Functional disorder (disorder)	defined	primitive	10	3	7	20091:115|56728:774|112265:130|121540:548|132079:409|139107:285|144466:76|173128:675|174316:708|181783:246|197766:244|201273:534|217313:794
118155006	268937004	Gastrointestinal tract endoscopy (procedure)	Examination of digestive system (procedure)	defined	primitive	8	8	0	42478:69|137818:89|198421:107|214553:98
840491009	700189007	Congenital malalignment of great toenail (disorder)	Abnormality of nail of toe (finding)	defined	primitive	10	7	3	29610:52|191019:77|198005:243|207376:248|215094:104|215096:303|222752:324
210591005	724955007	Partial division, flexor digitorum superficialis tendon (disorder)	Injury of flexor tendon of finger at forearm level (disorder)	defined	primitive	13	11	2	3414:404|3508:132|4621:108|8638:280|11817:272|30446:176|35027:18|35028:35|35167:284|35687:85|35689:109|37264:125|49485:61|55631:278|61160:155|72804:536|87944:639|89968:236|95097:24|95872:183|101975:281|118683:37|120056:339|120423:277|120424:212|120425:312|127831:94|138415:209|148204:56|148217:102|160240:205|160241:144|160242:175|160286:66|160287:71|160323:779|167879:1305|168368:290|172794:119|173…
719633001	52900002	Structure of coracoid process of left scapula (body structure)	Structure of body of scapula (body structure)	defined	primitive	18	17	1	71607:12|96299:536|96308:127|109098:594|133021:31|133022:24|133026:44|143496:108|162253:244|162921:1206|225670:145|225675:298
713155002	175380003	Percutaneous transluminal balloon angioplasty with insertion of stent into carotid artery (procedure)	Percutaneous transluminal angioplasty of carotid artery (procedure)	defined	primitive	12	11	1	1371:6|109809:13|179235:134
109386008	188029000	Kaposi's sarcoma of skin (disorder)	Kaposi's sarcoma of soft tissue (disorder)	defined	primitive	11	7	4	2656:13|5253:82
286336003	106133000	Difficulty producing appropriate pitch (finding)	Language finding (finding)	defined	primitive	10	4	6	192784:69
192772009	21258007	Thrombophlebitis lateral venous sinus (disorder)	Thrombosis of lateral venous sinus (disorder)	defined	primitive	11	10	1	4784:390|9628:167|9630:100|9631:47|15006:8|24908:309|50549:74|63598:490|66944:23|66946:55|72372:535|74862:554|77910:144|91479:228|94103:392|98653:403|100026:17|100775:209|100776:102|115725:191|115729:116|124463:83|127197:183|136821:48|191930:30|200570:165|201581:30|213883:20|213884:31|215677:42
267808001	297999005	Disorder of hair growth (disorder)	Finding of hair growth (finding)	defined	primitive	9	5	4	103:693|5426:722|8363:228|9463:45|12357:340|27389:485|29180:1299|50604:1385|55987:352|60104:1344|61349:512|92930:878|102932:47|103871:55|103872:79|103873:140|103874:63|103875:54|103876:230|116651:1403|116652:526|116795:1193|120806:645|129252:857|131292:140|135033:723|137095:498|142728:799|143821:747|167908:1025|170059:114|173226:115|175709:211|175747:243|175758:131|181472:513|181588:260|187108:61…
59026006	443352005	Blepharospasm (disorder)	Dystonia of head (disorder)	defined	primitive	10	9	1	199735:256|200257:566|211153:387|216356:34|216366:41|216367:70
1149361009	40172005	Cardiac arrest due to procedure (disorder)	Cardiac complication (disorder)	defined	primitive	10	8	2	4975:10|15139:30|55390:19|56139:137|88862:85|95436:295|104792:1047|123500:30|136826:65|142141:173|152162:93|152174:434|164292:36|164294:83|213521:374|213554:691|224391:64
782285003	787468006	Structure of anterior tibial compartment of left lower leg (body structure)	Structure of soft tissue of lower leg (body structure)	defined	primitive	15	13	2	146227:84|196276:70|212727:67|221862:61
10873971000119105	10817141000119101	Open fracture of right tibial plateau (disorder)	Open fracture of upper end of right tibia (disorder)	defined	primitive	15	14	1	41298:5|152466:20|152467:22
734386002	127951001	Structure of right ilioinguinal nerve (body structure)	Structure of subregion of lower limb (body structure)	defined	primitive	15	10	5	37978:49|208267:91|213381:67|233603:270
772044006	400053006	Amputation of entire lower limb and ipsilateral hemipelvis (procedure)	Amputation of limb (procedure)	defined	primitive	10	7	3	22862:84|24115:119|44856:427|45961:42|49924:15|49925:23|49926:31|52774:128|53115:131|60635:53|66332:231|83710:33|106266:297|106267:72|106923:60|107623:231|159309:179|163626:159|177029:289|177899:175|178967:203|183463:142|210388:287|217366:133|225915:105
208459000	239972001	Closed fracture finger distal phalanx, mallet (disorder)	Soft tissue lesion of wrist and hand (disorder)	defined	primitive	16	5	11	8553:676|8554:797|35054:1251|156011:2213
19883003	363057004	Atrophy of nasal turbinates (disorder)	Degenerative disorder of head (disorder)	defined	primitive	9	5	4	15455:377|145889:510
216486003	216483006	Accidental poisoning caused by naproxen (disorder)	Accidental poisoning caused by antirheumatic (disorder)	defined	primitive	9	6	3	31636:45
609471009	57797005	Induced termination of pregnancy complicated by laceration of vagina (disorder)	Induced termination of pregnancy (disorder)	defined	primitive	13	6	7	29648:79|44660:62|45574:15|46183:20|48391:76|52497:64|86182:102|98495:94|106080:53|106092:33|106726:162|106743:54|106746:180|106747:186|106766:32|106768:35|106769:21|106789:86|107130:69|116354:338|122612:118|125981:317|125988:39|125990:43|125997:80|130155:164|130156:161|131000:16|131985:82|131999:92|132858:39|132861:45|132872:154|132875:156|132876:94|132883:86|132892:116|132893:127|136566:95|1365…
10924921000119101	208611005	Closed bicondylar fracture of plateau of right tibia (disorder)	Closed fracture proximal tibia, lateral condyle (plateau) (disorder)	defined	primitive	18	16	2	51641:8|51891:18|77479:10
735084003	279005008	Part of right breast (body structure)	Region of breast (body structure)	defined	primitive	14	14	0	75055:22
278919001	106133000	Communication disorder (disorder)	Language finding (finding)	defined	primitive	5	4	1	78:178|6776:228|14207:282|35848:215|41489:909|44003:215|49452:455|52488:21|59972:295|60813:12|66363:195|74974:472|85160:137|85163:485|103869:815|107903:58|107904:106|107905:241|107907:114|107908:297|107909:287|107910:425|107921:247|107929:137|112279:246|114049:106|114053:192|114061:417|114062:397|115779:46|115780:22|115781:16|115782:32|115784:52|115785:36|115786:16|115787:18|115788:24|115789:19|1…
451201000124106	416118004	Prophylactic mastectomy of right breast (procedure)	Administration (procedure)	defined	primitive	10	3	7	13055:646|72161:73|135111:153|153527:940
286238004	106133000	Does coordinate airflow and voice onset (finding)	Language finding (finding)	defined	primitive	7	4	3	192784:69
162143008	426702003	Pain in female genitalia (finding)	Pain in female pelvis (finding)	defined	primitive	10	9	1	16928:20|16931:31|27407:52|29773:35|46825:84|104376:55|116355:120|125982:35|142072:41|191981:31|198183:84
95834000	363057004	Facial hemiatrophy (disorder)	Degenerative disorder of head (disorder)	defined	primitive	7	5	2	15455:377|145889:510
278919001	118231006	Communication disorder (disorder)	Communication finding (finding)	defined	primitive	5	5	0	25163:7|44936:26|60813:12|115779:46|127452:41|141609:25|141610:171|152314:306|192764:44|192774:16|192778:15|192780:20|192781:35|192783:32|192784:69|192795:276|192796:34|192797:62|192798:48|192799:15|192800:25|208425:38|210969:59|216161:63|218705:20
116711000119103	93834003	Marginal zone lymphoma of inguinal lymph node (disorder)	Primary malignant neoplasm of inguinal region (disorder)	defined	primitive	11	8	3	21882:30|40709:110|85299:63|107961:190|107981:113|124301:80|124302:257|133574:131
165400004	250220000	Hemoglobin borderline high (finding)	Hemoglobin finding (finding)	defined	primitive	7	4	3	9404:48|13430:62|16794:41
91892006	275349007	Congenital absence of lacrimal bone (disorder)	Absence of skull bone (finding)	defined	primitive	11	5	6	11029:79|117644:103
1075831000119106	363056008	Calcific tendinitis of left foot (disorder)	Degenerative disorder of extremity (disorder)	defined	primitive	10	4	6	15454:479
265387003	268937004	Diagnostic endoscopic examination of ileum (procedure)	Examination of digestive system (procedure)	defined	primitive	10	8	2	42478:69|137818:89|198421:107|214553:98
15929781000119106	429536005	Dysfunction of left hand (finding)	Disability of upper limb (finding)	defined	primitive	7	6	1	47648:7|80092:184|128765:38|144419:428|212434:75|231092:10
50987009	284403001	Arthrotomy with exploration of tarsometatarsal joint (procedure)	Examination of joint of foot (procedure)	defined	primitive	11	10	1	11588:25|11589:16|56689:25|67278:69|88764:41|88766:32|111721:26|112377:76|130578:43|139701:71|139702:146|154069:25|154083:47|154089:73|159300:124|175221:251|196645:40|196646:56|204149:135|217356:72|217357:104|225195:59
119797004	23953000	Head artery transplantation (procedure)	Transplantation of artery of head and neck (procedure)	defined	primitive	9	9	0	13073:9|18374:58|18964:20|27401:1091|27402:2013|82726:424|82728:645|86392:32|128035:332|166132:236|177524:93|179194:576|179195:807|179267:2839|185086:49|190796:1001|227461:73|227467:75|227468:96
720619009	372212007	Structure of acromial end of right clavicle (body structure)	Part of bone of upper limb (body structure)	defined	primitive	19	13	6	96285:536|96297:127|133027:44|133054:76|162920:1214|225671:145|225676:298
771203001	360612005	Structure of right brachiocephalic vein (body structure)	Structure of tributary of brachiocephalic vein (body structure)	defined	primitive	16	9	7	101313:21|101336:154|124720:220|142022:906|162684:113|162975:690|182927:261|193324:258|193956:52|196228:513|196265:440|199559:291|200000:393|208583:976|212070:118|212078:128|212087:238|216678:326|219718:54|219719:258|219749:145|223448:292|223474:682|223507:1133|229990:353
726470004	127948008	Structure of artery of right upper extremity (body structure)	Region of upper extremity (body structure)	defined	primitive	14	9	5	163088:145|183250:155
722084004	27988004	Structure of branch of retinal artery of right eye (body structure)	Structure of retinal artery (body structure)	defined	primitive	21	20	1	13643:40|34026:10|67802:16|219818:24|219823:68
761923007	12611008	Bone structure of proximal left fibula (body structure)	Bone structure of tibia (body structure)	defined	primitive	18	15	3	96299:536|141878:147|143489:164|162921:1206|165693:342|225801:88
365792003	106133000	Finding related to ability to read (finding)	Language finding (finding)	defined	primitive	5	4	1	60813:12|115779:46|127452:41|218705:20
758648004	12611008	Bone structure of left distal fibula (body structure)	Bone structure of tibia (body structure)	defined	primitive	18	15	3	96299:536|114205:33|119943:56|122498:96|122500:188|141744:150|141748:90|141878:147|143489:164|154846:65|154854:131|162921:1206|165693:342|193079:170|198069:50|199422:103|199649:120|203085:463|208106:22|208108:28|221055:112|221056:231|221080:239|221082:173|225758:234|225793:111|225801:88
761991000	281747007	Skin structure of toe of right foot (body structure)	Skin of part of digit (body structure)	defined	primitive	19	14	5	75300:71|101334:97|140439:16|162585:11|211681:112|219584:102|221016:41|221021:45|221030:47|225749:131
108156003	120086003	Posterior segment of eye excision (procedure)	Eye excision (procedure)	defined	primitive	10	9	1	7110:959|13058:16|22162:1311|38543:209|39106:143|45645:324|52046:95|53319:42|53493:24|53681:690|65552:43|69910:299|78388:164|80883:262|80885:1392|86970:99|86980:118|87839:31|105483:678|106585:45|106859:234|108966:143|120833:465|129575:209|131165:720|134300:64|134467:64|134737:701|134753:171|135444:237|155246:720|155247:187|159082:208|177903:258|177925:904|177929:926|180062:147|194262:139|194269:5…
286339005	106133000	Unable to produce appropriate voice volume (finding)	Language finding (finding)	defined	primitive	9	4	5	192784:69
402950003	789121002	Syphilitic leukoplakia of tongue (disorder)	Late syphilis of mucous membrane (disorder)	defined	primitive	14	8	6	39092:10|215772:172|223040:51
238378003	402694007	Scalp folliculitis (disorder)	Dermatosis of scalp (disorder)	defined	primitive	11	8	3	3287:20|8230:89|16075:27|24765:64|30610:34|53908:487|123221:125|125953:71|133283:82|138103:133|145523:356|145657:173|146573:72|146585:352|177977:450|185449:47|194090:138|194091:188
294303000	414253004	Acquired methemoglobinuria (disorder)	Finding of cellular component of blood (finding)	defined	primitive	7	3	4	172577:633|201823:49|214821:861
365792003	118231006	Finding related to ability to read (finding)	Communication finding (finding)	defined	primitive	5	5	0	25163:7|44936:26|60813:12|115779:46|127452:41|218705:20
3551000119109	473423001	Right conductive hearing loss (disorder)	Hearing loss of right ear (disorder)	defined	primitive	8	7	1	49949:12|87532:31|117833:23|117835:41|117931:34|117932:18|191625:37|192974:30
16077531000119101	349271000119106	Acute hemorrhagic conjunctivitis of bilateral eyes caused by Enterovirus (disorder)	Conjunctival hemorrhage of bilateral eyes (disorder)	defined	primitive	14	11	3	39612:12|91587:37|95717:29
365032007	106133000	Finding related to ability to perform functions related to communication (finding)	Language finding (finding)	defined	primitive	6	4	2	115779:46|127452:41|152314:306|155951:31|192783:32|192795:276|192796:34|192798:48|192800:25|208425:38|210969:59|216161:63
290256006	216483006	Accidental flurbiprofen poisoning (disorder)	Accidental poisoning caused by antirheumatic (disorder)	defined	primitive	9	6	3	31636:45
174203006	268937004	Diagnostic endoscopic examination of lower bowel and biopsy of lesion of lower bowel using fiberoptic sigmoidoscope (procedure)	Examination of digestive system (procedure)	defined	primitive	11	8	3	42478:69|137818:89|198421:107|214553:98
290517001	216577006	Accidental isoflurane poisoning (disorder)	Accidental poisoning caused by gaseous anesthetic (disorder)	defined	primitive	8	7	1	31665:17|57880:488|80929:45|138177:588|200720:501
10926321000119106	10926241000119106	Closed fracture of epiphyseal plate of distal right fibula (disorder)	Closed fracture of distal right fibula (disorder)	defined	primitive	15	14	1	41329:7|72937:64|100838:44|126219:13|126226:24|126227:23|151150:17|151151:29|206868:98|206873:117|206891:49
46795000	363057004	Actinic cheilitis (disorder)	Degenerative disorder of head (disorder)	defined	primitive	12	5	7	15455:377|145889:510
94568005	94592002	Secondary malignant neoplasm of skin of perineum (disorder)	Secondary malignant neoplasm of soft tissues of perineum (disorder)	defined	primitive	13	9	4	2654:27|21987:5|67557:104|77258:194|82315:27|85219:15|85283:69|85302:48|85303:43|107985:208|107986:46|108014:123|124302:257|133573:86|133574:131|149590:28|149620:153|158104:74|225490:23
52522001	363057004	Degenerative brain disorder (disorder)	Degenerative disorder of head (disorder)	defined	primitive	7	5	2	15455:377|145889:510
288769005	106133000	Able to direct attention (finding)	Language finding (finding)	defined	primitive	8	4	4	192781:35|192795:276|192798:48|210969:59|216161:63
263137001	239984004	Rupture of wrist ligament (disorder)	Lesion of ligament of wrist and/or hand (disorder)	defined	primitive	8	7	1	2619:382|3412:38|3414:404|3621:290|3668:152|3985:69|4378:130|4382:311|4387:88|8553:676|8554:797|18888:225|23775:90|23781:51|24389:524|24800:810|35041:157|35052:399|35054:1251|35608:21|41842:252|43746:85|43747:128|43748:449|43749:381|56424:68|58101:520|63321:153|74095:200|105945:64|108234:109|111760:173|133749:86|144108:33|144117:442|144744:215|145237:377|151449:616|156011:2213|164856:607|164926:9…
290305004	216483006	Accidental tenoxicam poisoning (disorder)	Accidental poisoning caused by antirheumatic (disorder)	defined	primitive	9	6	3	31636:45
168669007	446621008	Plain X-ray of patella (procedure)	X-ray of bone of knee (procedure)	defined	primitive	10	10	0	27615:11|116581:44|130588:68|161810:69
231057000	231059002	Renewal of spinal subarachnoid shunt (procedure)	Removal of spinal subarachnoid shunt (procedure)	defined	primitive	9	8	1	579:5633|1981:152|5309:4692|5538:176|10917:78|15923:54|16211:254|17915:88|17918:164|19693:5|19694:12|19695:26|24248:273|24253:52|24569:34|24864:46|28218:55|48498:223|52911:15|56360:35|56610:110|58137:141|62897:515|69180:38|69680:223|83132:14|88624:228|88634:277|107598:48|110521:49|110720:99|110723:59|114063:225|116958:286|130351:414|132042:13|138841:45|159135:2172|168016:100|176292:36|176994:206|…
707537007	707585008	Primary squamous cell carcinoma of anterior surface of epiglottis (disorder)	Primary squamous cell carcinoma of oropharynx (disorder)	defined	primitive	14	13	1	30372:24|30383:28|34400:37|48464:45|48973:118|48974:166|123715:55|123721:47
91950000	363057004	Atrophy of edentulous alveolar ridge (disorder)	Degenerative disorder of head (disorder)	defined	primitive	12	5	7	15455:377|145889:510
291081000119100	290351000119101	Monoplegia of left dominant upper limb due to and following cerebrovascular accident (disorder)	Monoplegia of left dominant upper limb (disorder)	defined	primitive	12	10	2	41910:5
122614000	16216251000119106	Specimen from lung obtained by fine needle aspiration procedure (specimen)	Specimen from lung obtained by aspiration (specimen)	defined	primitive	7	5	2	27712:38|31092:13|68993:99|90103:16
288773008	106133000	Difficulty directing attention (finding)	Language finding (finding)	defined	primitive	8	4	4	192781:35|192795:276|192798:48|210969:59|216161:63
431933001	240929001	Percutaneous thrombolysis of central venous catheter using fluoroscopic guidance with contrast (procedure)	Percutaneous thrombolysis (procedure)	defined	primitive	13	7	6	462:34|24913:523|25040:100|25041:124|27701:249|44635:448|60851:121|87860:222|87862:63|97544:580|111167:128|111171:45|111176:224|116483:190|143035:146|146961:47|146962:80|149929:542|157789:503|159565:62|160350:313|164778:438|168765:102|179184:559|183878:452|188373:211|196873:548
44177008	60779002	Division of joint capsule of foot and toe (procedure)	Arthrotomy of foot and toe (procedure)	defined	primitive	12	10	2	13489:23|13490:20|13492:36|20860:46|52728:31|52868:42|69730:45|69731:43|84639:127|84961:47|84966:83|85517:86|85523:100|106241:36|112906:172|131968:115|136405:59|136921:84|139704:165|155087:70|155093:34|158985:135|175247:239|195598:314|195599:116|195600:258|196610:68|196613:141|196614:181|201731:191|204163:256|204169:330|204184:113
16075931000119103	363056008	Tophus of right foot co-occurrent and due to gout (disorder)	Degenerative disorder of extremity (disorder)	defined	primitive	11	4	7	15454:479
11816061000119107	449626004	Laceration of right brachial artery (disorder)	Injury of blood vessel of upper arm (disorder)	defined	primitive	12	8	4	2971:927|4672:217|8553:676|19729:440|28267:61|35054:1251|41408:440|48224:226|98831:521|102427:207|156011:2213
12064008	22043005	Hypoplasia of endometrium (disorder)	Noninflammatory disorder of uterus (disorder)	defined	primitive	11	10	1	46959:7|171126:14|194221:20
443409006	446639004	Single photon emission computed tomography with computed tomography of bone of ankle and foot (procedure)	X-ray of bone of ankle (procedure)	defined	primitive	12	10	2	27707:9
42390009	61353001	Repair of obstetric laceration of bladder and urethra (procedure)	Repair of obstetric laceration of bladder (procedure)	defined	primitive	11	11	0	7698:30|16483:114|17219:4|20764:60|45299:7|66105:24|82998:200|85676:158|87352:100|88672:48|107399:154|116221:139|130808:55|130813:74|130824:59|130848:31|133890:58|156113:75|156117:81|158313:332|163598:90|163638:106|180862:105|180863:146|208784:91|208785:129|209290:211|209353:185
431537006	240929001	Percutaneous thrombolysis using fluoroscopic guidance (procedure)	Percutaneous thrombolysis (procedure)	defined	primitive	8	7	1	313:17|462:34|463:76|465:55|1263:199|1426:59|1777:307|6691:216|6751:43|7695:209|7966:316|11770:469|16520:203|17920:1178|23829:111|23835:133|23843:68|23845:85|23856:157|23858:268|25042:33|25043:40|26041:379|27190:181|29282:280|39317:626|40377:51|40385:16|42507:225|43520:178|46919:475|48494:537|48499:1068|51326:129|52813:38|53671:94|55259:136|55362:256|56141:331|57963:413|58293:542|58564:234|60054:…
1052239007	445424004	Paresis of left vocal cord (disorder)	Weakness of vocal cord (finding)	defined	primitive	8	7	1	9316:166|9317:33|9318:69|14348:948|25748:166|25749:329|47282:121|54023:289|60099:74|60101:178|60103:575|116639:419|116645:1074|116651:1403|123764:1290|126578:506|169890:324|215687:154|218476:64|226027:365|226039:90|226042:473
418491007	10330005	Fluoroscopic angiography with contrast and thrombolysis of intracranial artery (procedure)	Destructive procedure on artery of head and neck (procedure)	defined	primitive	11	9	2	313:17:00
458971000124100	52900002	Structure of neck of left scapula (body structure)	Structure of body of scapula (body structure)	defined	primitive	18	17	1	71607:12|96299:536|96308:127|109098:594|133021:31|133022:24|133026:44|143496:108|162253:244|162921:1206|225670:145|225675:298
441886002	248404001	Injury of ligament of hand (disorder)	General finding of the hand (finding)	defined	primitive	11	5	6	9391:609|116795:1193|143358:628
439756000	73231008	Open reduction of bimalleolar fracture of lateral and medial malleoli with internal fixation (procedure)	Internal fixation of tibia (procedure)	defined	primitive	14	10	4	579:5633|2283:1132|13786:91|14169:189|15656:63|23841:438|26242:31|26243:29|27510:671|27528:299|47810:287|48147:167|69339:95|69867:157|78363:754|87610:149|88527:439|88530:307|89743:127|89786:38|89787:76|89795:216|107386:74|108326:417|135187:203|158583:575|175240:320|179810:122|179811:142|201785:221|210179:718|210180:224
63637002	48422000	Failed attempted abortion with laceration of broad ligament (disorder)	Open wound with complication (disorder)	defined	primitive	10	7	3	4550:557|42200:178|58167:526|63680:220|63729:415|81575:727|112114:1575|145364:113|167662:269|175283:1083|176919:164|187117:303|193412:1508
16209931000119102	16215291000119109	Specimen from right lower lobe of lung obtained by bronchoalveolar lavage procedure (specimen)	Specimen from right lower lobe of lung obtained by bronchial washing procedure (specimen)	defined	primitive	6	6	0	31078:35|31081:9|31085:14
16035591000119105	363056008	Osteolysis of left femur (disorder)	Degenerative disorder of extremity (disorder)	defined	primitive	9	4	5	15454:479
880004000	40172005	Perforation of left ventricle due to procedure (disorder)	Cardiac complication (disorder)	defined	primitive	11	8	3	56139:137|88862:85|95436:295|104781:131|104792:1047|126955:26|136826:65|142141:173|213554:691
82300000	363056008	Degenerative joint disease of ankle AND/OR foot (disorder)	Degenerative disorder of extremity (disorder)	defined	primitive	8	4	4	15454:479
284890002	704438009	Does shave (finding)	Does perform personal grooming activity (finding)	defined	primitive	6	5	1	30229:11
723975009	422400008	Nausea and vomiting following administration of anesthetic agent (disorder)	Vomiting (disorder)	defined	primitive	8	7	1	34740:26|34743:9|34744:8|34746:6|34747:10|41187:150|56728:774|58144:7|103883:22|112265:130|112269:195|112271:78|113587:27|126773:232|138218:24|139107:285|141001:43|153105:32|153106:19|173128:675|197766:244|213232:56
309031000119106	363056008	Calcific tendinitis of right knee (disorder)	Degenerative disorder of extremity (disorder)	defined	primitive	10	4	6	15454:479
22193007	363056008	Degenerative joint disease of hand (disorder)	Degenerative disorder of extremity (disorder)	defined	primitive	8	4	4	15454:479
366033007	106167005	Finding related to ability to sleep (finding)	Consciousness related finding (finding)	defined	primitive	5	5	0	24743:18|60768:68|193429:160|207282:30|212688:32|216159:40
348341000119102	255024002	Nevus of choroid of right eye (disorder)	Nevus of choroid (disorder)	defined	primitive	13	12	1	10103:7|96187:24|100363:10|124510:138|127463:125|147756:32|149429:38|161634:151|161655:14|161656:24|164558:119|178381:148|181966:75|201419:106|202781:22|202797:33|206071:271|206072:163|210454:98|222053:87
15629741000119102	85898001	Systolic heart failure stage C due to ischemic cardiomyopathy (disorder)	Cardiomyopathy (disorder)	defined	primitive	12	9	3	19621:39|70054:19|71756:11|71757:11|89417:16|111983:15|188238:33
21782001	386585008	Drug-induced constipation (disorder)	Functional disorder (disorder)	defined	primitive	10	3	7	20091:115|56728:774|112265:130|121540:548|132079:409|139107:285|144466:76|173128:675|174316:708|181783:246|197766:244|201273:534|217313:794
44814008	48422000	Miscarriage with laceration of periurethral tissue (disorder)	Open wound with complication (disorder)	defined	primitive	10	7	3	4550:557|58167:526|63680:220|63729:415|167662:269|187117:303
866077005	846685008	Infection of bile duct caused by parasite (disorder)	Infection of biliary tract (disorder)	defined	primitive	8	7	1	2592:38|39479:18|56159:49|56161:133|121350:282|156968:265|186717:73
308755006	302428009	Subcutaneous injection of insulin (procedure)	Injection of therapeutic substance into subcutaneous tissue (procedure)	defined	primitive	10	10	0	12748:6|68821:24|77974:38|135049:80|141960:93|220517:87|220518:98
198336007	22043005	Noninflammatory cervical disorder (disorder)	Noninflammatory disorder of uterus (disorder)	defined	primitive	11	10	1	46959:7|171126:14|194221:20
290278004	216483006	Accidental nabumetone poisoning (disorder)	Accidental poisoning caused by antirheumatic (disorder)	defined	primitive	9	6	3	31636:45
3515001	37441002	Replacement of electronic heart device, pulse generator (procedure)	Removal of electronic heart device (procedure)	defined	primitive	6	5	1	17899:63|47904:172
6403005	9150007	Lengthening of muscle of hand (procedure)	Change of length of muscle of hand (procedure)	defined	primitive	10	9	1	21599:8|131486:24|180544:16|180545:32|201779:64|204079:27|219318:75|219329:36|220582:91|227433:48
762331007	197480006	Anxiety disorder caused by stimulant (disorder)	Anxiety disorder (disorder)	defined	primitive	10	6	4	140899:10|209765:20
11817651000119101	239984004	Sprain of finger of right hand (disorder)	Lesion of ligament of wrist and/or hand (disorder)	defined	primitive	10	7	3	2619:382|3621:290|4378:130|4382:311|4387:88|8553:676|8554:797|24389:524|24800:810|35054:1251|43748:449|43749:381|74095:200|145237:377|156011:2213|164856:607|169302:785|203680:446|222140:828
430985005	194424005	Bilateral sensory hearing loss (disorder)	Sensorineural hearing loss, bilateral (disorder)	defined	primitive	10	8	2	71790:18|117835:41|117931:34
719881006	360576009	Skin structure of right eyelid (body structure)	Skin of part of eyelid (body structure)	defined	primitive	23	23	0	50885:12|85115:6|90549:15|95784:53|117703:43|140182:59|142971:32|144581:116|146427:50|147128:37|178441:258|182944:36|202941:176|202950:197|208535:46|213799:36|228237:64|234091:81
15984431000119109	473423001	Impairment of hearing of right ear co-occurrent and due to congenital ear malformation (disorder)	Hearing loss of right ear (disorder)	defined	primitive	9	7	2	49949:12|94270:23|117833:23|117835:41|117931:34|117932:18|129465:32|187792:45|191625:37|192974:30
11817851000119100	239972001	Sprain of right thumb (disorder)	Soft tissue lesion of wrist and hand (disorder)	defined	primitive	10	5	5	8553:676|8554:797|35054:1251|156011:2213
428870007	363056008	Cystic adventitial disease of popliteal artery (disorder)	Degenerative disorder of extremity (disorder)	defined	primitive	8	4	4	15454:479
781034000	281743006	Structure of skin of right foot (body structure)	Skin of part of foot (body structure)	defined	primitive	17	17	0	75300:71|101334:97|116541:94|116542:94|211677:102|211681:112|219584:102|221015:78|221019:51|225743:111|225747:103|225749:131|225752:121
311961000119100	363056008	Juvenile osteochondrosis of right tarsus (disorder)	Degenerative disorder of extremity (disorder)	defined	primitive	9	4	5	15454:479
180084009	83554005	Correction of syndactyly of fingers using skin graft (procedure)	Operation on soft tissue of hand (procedure)	defined	primitive	11	7	4	66325:140|88110:239|104732:107|106288:49|128131:121|135161:146
303471000119102	363056008	Calcium deposit in bursa of left hip (disorder)	Degenerative disorder of extremity (disorder)	defined	primitive	7	4	3	15454:479
719632006	372212007	Structure of body of right scapula (body structure)	Part of bone of upper limb (body structure)	defined	primitive	18	13	5	96285:536|96297:127|133027:44|162920:1214|225671:145|225676:298
313561000119106	10085004	Metatarsalgia of left foot (finding)	Metatarsalgia (finding)	defined	primitive	10	10	0	3613:59|12419:12|30243:8|77865:16|77867:16|93104:36|93105:37|93106:35|100670:19|118183:13|127002:11|147292:100|168878:119|172740:38|172809:16
16542901000119101	18310001000004100	Closed fracture of metaphysis of distal end of right radius (disorder)	Fracture of distal end of right radius (disorder)	defined	primitive	14	13	1	38949:55|41384:9|76183:48|76185:20|93268:213|100910:16|126171:262|126266:30|126335:55|126340:34|127594:155|127633:66|127635:97|127636:30|134651:29|172679:146|194799:29|209238:33|209243:61|209244:59
93530003	188536008	Hodgkin's granuloma of intrapelvic lymph nodes (disorder)	Hodgkin's granuloma of intra-abdominal lymph nodes (disorder)	defined	primitive	13	12	1	2709:5|2710:17|78788:19|78790:60|107945:20|107949:38|133523:30|133525:79|207410:32|207414:59|222103:52|222109:99
288771005	106133000	Does direct attention (finding)	Language finding (finding)	defined	primitive	8	4	4	192781:35|192795:276|192798:48|210969:59|216161:63
431422005	301429003	Percutaneous transluminal angioplasty of axillary artery using fluoroscopic guidance with contrast (procedure)	Angioplasty of axillary artery (procedure)	defined	primitive	14	11	3	17530:36|35127:136|42637:15|42638:21|81753:142|97564:25|109402:25|129726:50|134860:160|134861:67|134862:154|141052:155|141057:202|141214:199
398291001	73922004	Replacement of pyelostomy tube (procedure)	Removal of pyelostomy tube (procedure)	defined	primitive	9	9	0	1535:49|5309:4692|10943:48|12298:74|23256:7|46586:10|62885:155|62897:515|83097:177|105236:285|116958:286|159135:2172|170320:163|177881:104|180225:52|180227:97|189301:21|215185:198
286348000	106133000	Difficulty producing appropriate voice quality (finding)	Language finding (finding)	defined	primitive	10	4	6	192784:69
737564009	725401007	Structure of bursa of left foot (body structure)	Structure of soft tissue of foot (body structure)	defined	primitive	16	14	2	146227:84|153891:41|199122:56|212727:67|221098:152
67437007	239880009	Lumbar spondylosis with myelopathy (disorder)	Lumbar spondylosis (disorder)	defined	primitive	9	9	0	3739:65|3743:170|8541:11|9361:1198|9789:39|12138:89|35344:57|37572:84|41829:273|42354:172|44792:178|50473:18|60102:837|61059:224|61580:145|61774:1037|78176:130|100440:53|109532:379|115497:1017|116362:224|119074:595|121348:855|124689:76|124690:33|127509:37|128389:67|141354:105|143299:710|145461:424|145968:355|165800:331|170175:101|170176:308|173083:180|174282:141|174334:478|174817:18|174822:122|17…
473186003	236563004	Migration of Tenckhoff catheter (disorder)	Migration of peritoneal dialysis catheter (disorder)	defined	primitive	8	8	0	7584:4|28894:13
311495006	236692005	Amyloid disease of the urethra (disorder)	Degenerative disorder of urethra (disorder)	defined	primitive	10	10	0	52727:9|119074:595|145891:554|162033:113|172492:21|177219:18|180827:436|197554:224
308101000119108	203534009	Acquired pes planus of left foot (disorder)	Acquired pes planus (disorder)	defined	primitive	8	7	1	25403:50|55547:140|55819:127|61541:317|91147:168|138544:81|147325:153|161616:402|169155:179|169158:101|185939:373|188468:193
764492002	896768004	Structure of epiphyseal plate of distal left humerus (body structure)	Joint structure of free upper limb (body structure)	defined	primitive	18	12	6	193076:90|193081:41|193083:31|193085:50|193098:109|200399:60|203085:463|221056:231|221080:239
46260002	83554005	Division of joint capsule of hand (procedure)	Operation on soft tissue of hand (procedure)	defined	primitive	12	7	5	1830:49|44564:1062|57963:413|66325:140|82456:85|84640:89|85583:652|88110:239|103077:454|125234:189|135161:146|135767:595|154059:100|158174:234|158910:465|159702:107|159703:175|159705:209|175245:681|178962:519|178991:477|194520:649|204186:568|204298:723
10932721000119109	10932641000119108	Closed subcapital fracture of neck of left femur (disorder)	Closed fracture of neck of left femur (disorder)	defined	primitive	17	14	3	77433:9|77460:26|77465:24|96791:24
10821891000119104	10820141000119108	Open fracture of base of neck of left femur (disorder)	Open fracture of neck of left femur (disorder)	defined	primitive	15	13	2	41270:61|41287:28|41368:44|51616:7|51623:60|51880:44|77460:26|77465:24|77792:91|91439:91|96791:24|100116:20|100252:44|100256:43|206789:156|206853:101|206876:39|207584:64|231892:124
722421000	897027008	Structure of bone of right lower leg (body structure)	Bone structure of free lower limb (body structure)	defined	primitive	14	13	1	94574:50|96285:536|114199:33|116613:82|117041:139|122503:96|122505:188|128472:64|141749:150|141753:90|141879:147|143441:41|143492:164|154849:65|154855:131|157476:652|162920:1214|165698:342|181396:61|181446:108|183156:70|183195:22|193080:170|196274:164|198070:50|199423:103|199468:109|199653:120|202944:131|202945:189|202967:463|212757:16|212929:109|216650:84|216651:231|216652:133|216654:206|216658:…
79285000	416118004	Prophylactic treatment of radius with methyl methacrylate (procedure)	Administration (procedure)	defined	primitive	12	3	9	13055:646|72161:73|135111:153|153527:940
286245004	106133000	Does not use phonological processes (finding)	Language finding (finding)	defined	primitive	9	4	5	192784:69
609468001	57797005	Induced termination of pregnancy complicated by laceration of broad ligament (disorder)	Induced termination of pregnancy (disorder)	defined	primitive	10	6	4	29648:79|29775:174|29776:127|45571:14|45573:71|45574:15|45575:24|45576:21|48391:76|86182:102|98495:94|106067:102|106080:53|106092:33|106741:127|106743:54|106745:78|106746:180|106757:38|106758:36|106763:57|106764:19|106767:31|106789:86|116354:338|122611:223|122612:118|122613:33|125981:317|125998:89|130158:129|131985:82|131999:92|132876:94|132883:86|136566:95|136577:65|136933:53|136954:75|136955:30…
303481000119104	363056008	Calcium deposit in bursa of left knee (disorder)	Degenerative disorder of extremity (disorder)	defined	primitive	9	4	5	15454:479
62742006	156329007	Cradle cap (disorder)	Seborrheic dermatitis of scalp (disorder)	defined	primitive	9	9	0	3287:20|6325:193|7059:73|8230:89|12493:194|16075:27|19229:16|19230:14|19232:6|19234:13|23289:67|24765:64|30610:34|53908:487|105947:275|123221:125|125953:71|133283:82|134087:216|134180:163|138103:133|145523:356|145657:173|146573:72|146585:352|149194:176|160836:79|177977:450|180940:198|185449:47|194090:138|194091:188
723161003	249899003	Flaccid monoplegia of lower limb (disorder)	Finding of gross movement of limb (finding)	defined	primitive	9	4	5	9377:45|47370:233
312311004	9924007	Replacement of ascending aorta (procedure)	Excision and replacement (procedure)	defined	primitive	11	6	5	60417:57|68293:85|97581:1044|106120:54|106125:79|122160:75|131714:1579|134301:404|134374:32|152718:762|152734:176|156151:49|156180:130|156183:125|156192:115|156208:63|177751:85|177943:82|178872:51|178874:27|179258:2240|194315:297|196124:201|203459:31|203482:39|203522:83
16035391000119102	363056008	Osteolysis of right femur (disorder)	Degenerative disorder of extremity (disorder)	defined	primitive	9	4	5	15454:479
290270006	216483006	Accidental ketorolac poisoning (disorder)	Accidental poisoning caused by antirheumatic (disorder)	defined	primitive	9	6	3	31636:45
840485007	204145006	Cornea plana of bilateral corneas (disorder)	Cornea plana (disorder)	defined	primitive	12	11	1	3867:9|68096:14|71373:200|71377:263|119594:54|119724:26|123190:292|169396:112|169400:42|169414:107|169992:133|185570:66|206007:773|226488:366
59446006	30940008	Suture of anal sphincter (procedure)	Suture of anus (procedure)	defined	primitive	12	12	0	7271:482|12533:154|20097:5|25698:918|28898:124|28933:49|31360:56|59748:628|75820:271|78728:228|84375:15|87211:22|87216:31|104842:82|110478:68|111808:20|130303:217|130304:62|131852:50|132603:169|136439:130|156088:99|156818:135|156843:25|158801:1181|175632:169|177488:33|201350:747|202164:5111|204277:727|204297:1308|208859:601|214432:463|228482:50
416913007	410471004	Toxoplasma neuroretinitis (disorder)	Neuroretinitis (disorder)	defined	primitive	13	12	1	8694:23|24274:11|24275:9|39485:39|39488:43|55094:69|64894:55|96968:13|98732:38|98733:19|99102:32|126587:45|145530:80|166618:29|168202:93|168209:74|170581:87|180992:77|191888:64
722145006	725395007	Skin of finger of right hand (body structure)	Structure of soft tissue of finger (body structure)	defined	primitive	20	16	4	221855:84
38772001	29799003	Open condylotomy of mandible (procedure)	Condylotomy (procedure)	defined	primitive	16	10	6	15911:34|82523:89
762006003	312564004	Structure of synovial membrane of left knee (body structure)	Bone and/or joint structure of limb (body structure)	defined	primitive	15	7	8	97008:79|162654:40|162659:163|162661:161|162921:1206|163793:72|163794:53|163796:210|165693:342|183649:141|203078:198|220152:39|220171:56|221075:395|223508:1103|225805:136|227526:200|228607:118|232962:156|233443:239|234797:85|234801:98
440221006	85088006	Bypass of carotid artery to brachial artery using vein graft (procedure)	Bypass of carotid artery to carotid artery using vein graft (procedure)	defined	primitive	13	12	1	26152:4|82693:131|87596:13|89112:48|89116:53|89120:12|89122:13|89123:19|179245:148
186854007	240557004	Uveitis due to secondary syphilis (disorder)	Secondary syphilis (disorder)	defined	primitive	11	7	4	6312:160|96970:197|130684:229
193956000	363057004	Degenerative disorders of eyelids and periocular area (disorder)	Degenerative disorder of head (disorder)	defined	primitive	6	5	1	15455:377|145889:510
91911004	275349007	Congenital absence of supraoccipital bone (disorder)	Absence of skull bone (finding)	defined	primitive	11	5	6	11029:79|117644:103
138591000119106	95677002	Disorder of vision due to secondary diabetes mellitus (disorder)	Disorder of vision (disorder)	defined	primitive	6	5	1	89090:1448|122571:25|187452:140|191447:106
1081541000119109	363056008	Pigmented hairy epidermal nevus of right lower limb (disorder)	Degenerative disorder of extremity (disorder)	defined	primitive	11	4	7	15454:479
91904003	275349007	Congenital absence of presphenoid bone (disorder)	Absence of skull bone (finding)	defined	primitive	11	5	6	11029:79|117644:103
609246008	275093002	Open reduction of fracture of bone of spine with internal fixation (procedure)	Internal fixation of fracture of spine (procedure)	defined	primitive	15	12	3	1958:161|11009:7|15198:15|32001:55|88530:307|109370:18|128174:44|141294:220|181049:52
295551000119100	363056008	Calcification and ossification of muscle of lower leg due to burn (disorder)	Degenerative disorder of extremity (disorder)	defined	primitive	10	4	6	15454:479
303541000119105	363056008	Calcium deposit in bursa of right hip (disorder)	Degenerative disorder of extremity (disorder)	defined	primitive	7	4	3	15454:479
286239007	106133000	Does not coordinate airflow and voice onset (finding)	Language finding (finding)	defined	primitive	9	4	5	192784:69
13091000119107	366504001	Derangement of shoulder (disorder)	Finding of movement of shoulder (finding)	defined	primitive	8	5	3	43990:11|47370:233|66882:106
11551001	46982004	Anesthesia for bronchoscopy (procedure)	Anesthesia for endoscopic procedure on thorax, chest, shoulder and axilla (procedure)	defined	primitive	10	9	1	17679:9
762246002	302428009	Subcutaneous injection of triamcinolone hexacetonide (procedure)	Injection of therapeutic substance into subcutaneous tissue (procedure)	defined	primitive	10	10	0	12815:8|27268:68|35803:72|43419:8|44941:54|65023:66|68511:84|130636:21|153353:98|158509:35|220514:92|221656:104
15668241000119108	766243008	Talipes varus of right foot (disorder)	Talipes varus (disorder)	defined	primitive	10	8	2	4028:52|4031:25|5590:10|5591:14|37852:107|38963:60|42100:18|42101:11|42103:71|55644:21|55682:46|55724:19|55725:12|58058:17|76434:24|78180:106|96043:22|96045:40|98186:14|98187:13|98189:20|98197:23|100418:12|100419:9|100655:44|100699:73|100950:25|100960:37|100968:39|100969:12|100971:66|101175:98|126635:11|139482:24|139497:42|139498:46|152349:41|152350:46|169321:238|169791:68|169844:210|173477:108|1…
269208002	211375000	Splinter of foot and toe, without major wound, infected (disorder)	Splinter of lower limb, without major open wound, infected (disorder)	defined	primitive	11	6	5	10803:17|43233:38|43264:9|52191:14|62751:9|79273:15|191173:29|206369:46|215047:82|222779:32
870360005	416118004	Prescription of antibiotic prophylaxis (procedure)	Administration (procedure)	defined	primitive	6	3	3	13055:646|72161:73|135111:153|153527:940
321831000119106	299041004	Stiffness of joint of right hand (finding)	Finding of movement of hand (finding)	defined	primitive	5	5	0	143354:308
15675641000119109	363056008	Calcific tendinitis of bilateral hips (disorder)	Degenerative disorder of extremity (disorder)	defined	primitive	9	4	5	15454:479
70931000	363057004	Pathological resorption of tooth (disorder)	Degenerative disorder of head (disorder)	defined	primitive	10	5	5	15455:377|145889:510
295541000119102	363056008	Calcification and ossification of muscle of hand due to burn (disorder)	Degenerative disorder of extremity (disorder)	defined	primitive	10	4	6	15454:479
717845000	300358007	Disorder of esophageal peristalsis (disorder)	Functional finding of gastrointestinal tract (finding)	defined	primitive	9	4	5	15477:383|56728:774|61599:147|112265:130|112269:195|112271:78|139107:285|173128:675|181783:246|197766:244|201273:534
295541000119102	239972001	Calcification and ossification of muscle of hand due to burn (disorder)	Soft tissue lesion of wrist and hand (disorder)	defined	primitive	10	5	5	8553:676|8554:797|8555:622|9382:1269|9390:556|9391:609|35054:1251|61406:825|85937:2069|116795:1193|156011:2213|163499:1340|168362:406|173121:1013
472793004	40172005	Subaortic stenosis as complication of procedure (disorder)	Cardiac complication (disorder)	defined	primitive	12	8	4	56139:137|88862:85|95436:295|104781:131|104792:1047|126955:26|136826:65|142141:173|213554:691
789745009	372212007	Structure of articular cartilage of right lunate bone (body structure)	Part of bone of upper limb (body structure)	defined	primitive	20	13	7	75280:28|96285:536|96286:135|96292:34|96297:127|140253:56|214207:54|214208:97
371598009	299048005	Heberden node (disorder)	Named sign of hand (finding)	defined	primitive	9	5	4	9136:38|16503:17|80092:184|81292:64|111207:30|111208:28|117140:53|144391:89|144419:428|144425:121|144426:77|144430:712|166736:221|167875:1179|203667:152
403959008	95677002	Angiomatous nevus impairing vision (disorder)	Disorder of vision (disorder)	defined	primitive	8	5	3	23657:26|23660:236|56728:774|117588:430|134406:47|135035:402|150580:358|150598:134|150642:248|151648:610|167041:227|172234:203|173128:675|178849:691|181228:395|189869:254|191896:374|191898:158|191899:282|191902:236|214882:288|214890:413|214893:443|223140:384
774165003	372212007	Structure of shaft of left clavicle (body structure)	Part of bone of upper limb (body structure)	defined	primitive	18	13	5	96299:536|96308:127|133026:44|133053:76|162921:1206|225670:145|225675:298
61280006	118723002	Manipulation of skin of lower extremity (procedure)	Procedure on skin of lower extremity (procedure)	defined	primitive	9	7	2	12581:100|39602:537|128132:133|135198:111|179005:407|202254:488
309691004	27581000	Injection of triamcinolone into keloid scar (procedure)	Intralesional injection of skin (procedure)	defined	primitive	9	9	0	980:51|2357:7|104535:46|179991:110|221666:109|221695:68
93904009	93834003	Primary malignant neoplasm of muscle of inguinal region (disorder)	Primary malignant neoplasm of inguinal region (disorder)	defined	primitive	10	8	2	21882:30|124301:80
199203001	31516002	Viral hepatitis complicating pregnancy, childbirth and the puerperium (disorder)	Viral disease in mother complicating pregnancy, childbirth AND/OR puerperium (disorder)	defined	primitive	11	6	5	53832:28|89317:14|127186:67
69036001	116241004	Total pancreaticoduodenectomy (procedure)	Pancreaticoduodenectomy (procedure)	defined	primitive	13	12	1	52457:6|66854:198|78525:51|88242:14|89135:81|101437:70|128087:66|130779:70|136143:43|136157:26|136161:81|136385:63|152751:83|152752:178|152778:222|152779:251|155404:87|156099:129|158711:57|170399:90|173963:213|173964:262|173969:189|173970:239|175481:94|176658:178|179457:71|179462:180|179561:80|179562:96|179579:62|179614:124|179634:133|181979:194|181980:196|189368:110|189369:279|192416:226|192418:…
295511000119101	363056008	Calcification and ossification of muscle of forearm due to burn (disorder)	Degenerative disorder of extremity (disorder)	defined	primitive	10	4	6	15454:479
10850001000004109	112101000119101	History of cerebellar meningioma (situation)	History of meningioma (situation)	defined	primitive	7	7	0	30648:16|30710:18
94056007	93834003	Primary malignant neoplasm of soft tissues of inguinal region (disorder)	Primary malignant neoplasm of inguinal region (disorder)	defined	primitive	11	8	3	21882:30|124301:80
442822001	449654006	Advancement of posterior tibial tendon with excision of accessory navicular bone (procedure)	Transposition of tissue of lower limb (procedure)	defined	primitive	12	7	5	69850:31
170507002	416118004	Prophylactic dental extraction (procedure)	Administration (procedure)	defined	primitive	10	3	7	13055:646|72161:73|135111:153|153527:940
771202006	360612005	Structure of left brachiocephalic vein (body structure)	Structure of tributary of brachiocephalic vein (body structure)	defined	primitive	16	9	7	101306:32|101360:160|124719:216|142020:900|162685:113|162976:682|182928:257|193955:61|196230:484|196266:434|199558:270|199999:385|208585:947|208892:256|212069:119|212079:122|217023:231|219715:62|219720:267|219748:152|223447:275|223508:1103|223514:652|223719:317|229989:347
761965001	281711006	Skin structure of left ear (body structure)	Skin of part of ear (body structure)	defined	primitive	21	21	0	95939:7|231746:26
447735009	83554005	Suturing of capsule of metacarpophalangeal joint (procedure)	Operation on soft tissue of hand (procedure)	defined	primitive	13	7	6	66325:140|88110:239|106291:79|135161:146
87065009	363056008	Dystrophia unguium (disorder)	Degenerative disorder of extremity (disorder)	defined	primitive	6	4	2	15454:479
57083008	20718003	Diagnostic procedure on sympathetic ganglion (procedure)	Diagnostic procedure on sympathetic nerve (procedure)	defined	primitive	8	7	1	14919:7|228757:35
737574007	312749002	Structure of tendon sheath of left foot (body structure)	Synovial structure of ankle and/or foot (body structure)	defined	primitive	16	13	3	97953:125|128802:16|128806:34|128814:29|162659:163|182889:29|209855:130|221058:143|221098:152|233443:239
263143004	239984004	Traumatic division of wrist ligament (disorder)	Lesion of ligament of wrist and/or hand (disorder)	defined	primitive	11	7	4	2619:382|3412:38|3414:404|3621:290|3668:152|3985:69|4378:130|4382:311|4387:88|8553:676|8554:797|18888:225|23775:90|23781:51|24389:524|24800:810|35041:157|35052:399|35054:1251|35608:21|41842:252|43746:85|43747:128|43748:449|43749:381|56424:68|58101:520|63321:153|74095:200|105945:64|108234:109|111760:173|133749:86|144108:33|144117:442|144744:215|145237:377|151449:616|156011:2213|164856:607|164926:9…
313901000119102	363056008	Atrophy of muscle of right lower leg (disorder)	Degenerative disorder of extremity (disorder)	defined	primitive	7	4	3	15454:479
365565007	302768007	Finding of legal affairs and legal constraints (finding)	Employment finding (finding)	defined	primitive	6	6	0	59424:28|112167:113|114626:43|114628:75|152655:24|152675:99
764493007	896768004	Structure of epiphyseal plate of distal right humerus (body structure)	Joint structure of free upper limb (body structure)	defined	primitive	18	12	6	193077:94|193082:41|193084:31|193086:50|193087:55|193100:118|200409:68|202967:463|216651:231|216658:239
178894007	9924007	Total excision of bone and prosthetic replacement for bone (procedure)	Excision and replacement (procedure)	defined	primitive	9	6	3	7110:959|22162:1311|53681:690|60377:508|62979:317|80885:1392|82306:178|88275:288|106855:212|120833:465|158217:423|165414:373|177805:121|182137:322|204150:1927
764872000	725401007	Structure of synovium of left foot joint (body structure)	Structure of soft tissue of foot (body structure)	defined	primitive	17	14	3	121678:92|146227:84|149486:117|149494:121|153891:41|162384:100|165693:342|199122:56|199447:62|199902:126|199948:45|200018:89|212727:67|221058:143|221098:152|225758:234|231724:142|231772:54
15632411000119103	313311000119103	Loose body in bilateral knee joints (disorder)	Loose body in left knee joint (disorder)	defined	primitive	10	9	1	41230:5|77419:44|206477:19|215727:27|229613:44
419802007	169014003	Fluoroscopic angiography of aorta with contrast (procedure)	Fluoroscopy and radiography (procedure)	defined	primitive	10	7	3	61932:66|81708:98
402997002	363057004	Chronic plaque-like oral candidosis (disorder)	Degenerative disorder of head (disorder)	defined	primitive	9	5	4	15455:377|145889:510
774019004	281747007	Skin structure of left thumb (body structure)	Skin of part of digit (body structure)	defined	primitive	20	14	6	115107:18|167170:11|167173:16|167181:47|167184:57|221089:45|221848:71|225770:134|225772:152|227796:39|227798:47|228620:92|228624:73|230626:120|230629:128|234808:124|234809:144|234812:129|234816:147
209436000	239984004	Sprain of wrist and/or hand (disorder)	Lesion of ligament of wrist and/or hand (disorder)	defined	primitive	11	7	4	3412:38|3414:404|3668:152|3985:69|23775:90|23781:51|35041:157|35608:21|56424:68|63321:153|105945:64|108234:109|111760:173|133749:86|144108:33|168366:213|168374:360|190079:209|190089:477|192191:54|194910:93|204617:744|204631:173|204632:96|204645:252|204681:276|204720:277|204817:647|204916:338|204941:853|206946:546|207659:271|209254:239
15737041000119101	95677002	Secondary cataract of bilateral eyes with vision obscured (disorder)	Disorder of vision (disorder)	defined	primitive	13	5	8	23657:26|56728:774|134406:47|167041:227|173128:675|187489:25|187499:30
253105004	275349007	Absence of roof of orbit (disorder)	Absence of skull bone (finding)	defined	primitive	9	5	4	11029:79|117644:103
307260009	359574001	Suture of duodenal ulcer (procedure)	Closure of ulcer of duodenum (procedure)	defined	primitive	12	12	0	7243:26|12703:4|13408:10|13903:12|14931:134|28901:27|30500:12|43590:94|44911:8|44912:9|51978:375|53816:19|64981:7|78426:300|87955:18|89230:20|89231:15|102571:50|104043:124|104044:58|106348:40|110282:414|111809:31|111810:55|111812:57|130657:82|136436:86|176818:69|208821:14
13381004	83554005	Release of tendon sheath of hand (procedure)	Operation on soft tissue of hand (procedure)	defined	primitive	8	7	1	44564:1062|57963:413|61610:2401|66325:140|82456:85|85583:652|88110:239|103077:454|135161:146|135211:660|135767:595|154059:100|158910:465|175245:681|194520:649|196502:1678|202258:1002|204186:568|204248:1952|204298:723
432994008	386585008	Constipation due to neurogenic bowel (disorder)	Functional disorder (disorder)	defined	primitive	10	3	7	20091:115|56728:774|112265:130|121540:548|132079:409|139107:285|144466:76|173128:675|174316:708|181783:246|197766:244|201273:534|217313:794
303161000119101	363056008	Calcific tendinitis of left forearm (disorder)	Degenerative disorder of extremity (disorder)	defined	primitive	9	4	5	15454:479
716305005	363057004	Demineralization of tooth (disorder)	Degenerative disorder of head (disorder)	defined	primitive	10	5	5	15455:377|145889:510
6631009	414253004	Thrombocytosis (disorder)	Finding of cellular component of blood (finding)	defined	primitive	8	3	5	128330:130|128341:282|129098:173|129100:364|129105:216|157433:346|172577:633|184473:277|190420:133|201823:49|214821:861|214825:129|214946:87|227123:134
767311002	447929001	Double aortic arch with dominant right arch and hypoplasia of left arch (disorder)	Double aortic arch with left arch dominant (disorder)	defined	primitive	14	13	1	73529:6
94448002	94248000	Secondary malignant neoplasm of occipital lobe (disorder)	Secondary malignant neoplasm of cerebrum (disorder)	defined	primitive	12	11	1	21932:18
719635008	372212007	Structure of left glenoid (body structure)	Part of bone of upper limb (body structure)	defined	primitive	18	13	5	95888:28|96299:536|96304:129|96308:127|133026:44|140252:56|157017:78|162921:1206|203062:189|203085:463|214209:88|225649:136|225670:145|225675:298
76877000	280128006	Injury of diaphragm with open wound into cavity (disorder)	Disorder of soft tissue of body cavity (disorder)	defined	primitive	10	4	6	44507:42|155218:121
365614008	250220000	Hemoglobin variant finding (finding)	Hemoglobin finding (finding)	defined	primitive	4	4	0	9404:48|13430:62|16794:41
719613000	896768004	Structure of epiphyseal plate of distal left ulna (body structure)	Joint structure of free upper limb (body structure)	defined	primitive	19	12	7	54478:65|59600:54|61703:82|93495:41|117006:122|140742:27|142431:21|142434:86|142435:148|142442:25|142459:48|142463:29|144639:69|157122:83|163238:46|182463:87|190333:227|190334:76|190335:419|190345:87|193073:374|193076:90|193098:109|195515:395|198847:36|200399:60|201657:123|201686:476|202817:141|202828:422|203085:463|214220:76|215143:260|219868:169|219871:246|219874:176|219877:240|219879:261|21988…
609350003	25358000	Abrasion and/or friction burn of lower limb without infection (disorder)	Superficial injury without infection (disorder)	defined	primitive	11	6	5	3610:386|80490:227|103382:138|204648:501
174184006	268937004	Diagnostic endoscopic examination on colon (procedure)	Examination of digestive system (procedure)	defined	primitive	10	8	2	42478:69|137818:89|198421:107|214553:98
34907007	363056008	Juvenile osteochondrosis of iliac crest (disorder)	Degenerative disorder of extremity (disorder)	defined	primitive	11	4	7	15454:479
738552004	397159007	Partial resection of colon with stoma (procedure)	Exteriorization of intestine (procedure)	defined	primitive	14	10	4	7917:87|43592:31|47633:17|53371:25|79715:135|109630:29|110042:89|110045:22|132686:163|135332:115|155714:81|155723:109|155959:99|156909:149|166194:123|176221:205|196440:143|214473:295|220018:290
231154009	45606006	Digital nerve block in hand (procedure)	Injection of therapeutic substance into soft tissue of hand (procedure)	defined	primitive	11	9	2	17507:15
1077931000119106	363056008	Osteolysis of right distal clavicle (disorder)	Degenerative disorder of extremity (disorder)	defined	primitive	9	4	5	15454:479
274792005	268937004	Examination of lips (procedure)	Examination of digestive system (procedure)	defined	primitive	8	8	0	42478:69|137818:89|182044:212|188196:710|198421:107|214553:98
439588006	88916003	Anoscopy with anorectal dilation (procedure)	Anoscopy (procedure)	defined	primitive	11	9	2	10273:22|21032:100|21033:136|31316:76|36179:1179|88768:120|163909:436|181876:120|198399:158|214547:143
348791000119109	255024002	Nevus of choroid of left eye (disorder)	Nevus of choroid (disorder)	defined	primitive	13	12	1	10103:7|96187:24|100363:10|124510:138|127463:125|147756:32|149429:38|161634:151|161655:14|161656:24|164558:119|178381:148|181966:75|201419:106|202781:22|202797:33|206071:271|206072:163|210454:98|222053:87
719882004	360576009	Skin structure of left eyelid (body structure)	Skin of part of eyelid (body structure)	defined	primitive	23	23	0	50886:12|85116:6|90550:15|95783:53|117704:43|140183:59|142972:32|144561:117|146429:50|147129:37|178442:259|182945:36|203058:176|203067:197|208537:46|213800:36|228238:64|234092:83
82824000	386670009	Total ostectomy of tibia and fibula (procedure)	Total ostectomy (procedure)	defined	primitive	11	9	2	7754:46|45283:35|102707:48|135154:65|204319:288|227414:309
365550006	302768007	Finding of financial circumstances (finding)	Employment finding (finding)	defined	primitive	6	6	0	59424:28|112167:113|114628:75|152675:99
762100006	281640004	Skin structure of right hand (body structure)	Skin of part of hand (body structure)	defined	primitive	17	17	0	74139:68|74140:68|74141:68|74142:68|114977:13|167180:39|167182:47|167185:57|221015:78|221019:51|221849:71|221855:84|225766:101|225771:134|225773:152|227799:39|227800:47|228619:92|228625:73|230628:120|230630:128|230632:83|232884:65|233219:107|233221:107|233223:107|233225:107|234810:144|234811:124|234813:129|234815:134|234817:147|234822:132|234823:132|234824:132|234825:132
16052111000119100	363056008	Tendinosis of right shoulder (disorder)	Degenerative disorder of extremity (disorder)	defined	primitive	9	4	5	15454:479
313811000119105	363056008	Atrophy of muscle of left lower leg (disorder)	Degenerative disorder of extremity (disorder)	defined	primitive	7	4	3	15454:479
290252008	216483006	Accidental fenoprofen poisoning (disorder)	Accidental poisoning caused by antirheumatic (disorder)	defined	primitive	9	6	3	31636:45
19090001000004101	94248000	Metastatic neoplasm of left basal ganglion (disorder)	Secondary malignant neoplasm of cerebrum (disorder)	defined	primitive	12	11	1	21932:18
719630003	372212007	Structure of right acromion (body structure)	Part of bone of upper limb (body structure)	defined	primitive	18	13	5	71611:35|96285:536|96286:135|96297:127|100939:41|133027:44|157019:86|162920:1214|214208:97|216664:190|225645:142|225668:51|225671:145|225676:298
16006551000119104	363056008	Tophus of right hand co-occurrent and due to gout (disorder)	Degenerative disorder of extremity (disorder)	defined	primitive	11	4	7	15454:479
94491007	94248000	Secondary malignant neoplasm of pituitary gland (disorder)	Secondary malignant neoplasm of cerebrum (disorder)	defined	primitive	13	11	2	21932:18
432994008	197118003	Constipation due to neurogenic bowel (disorder)	Constipation - functional (disorder)	defined	primitive	10	10	0	3067:16|3069:51|9321:23|12356:35|20091:115|56728:774|89454:21|89456:26|102921:46|112265:130|117429:26|121540:548|132079:409|139107:285|141000:30|141001:43|144466:76|170955:41|173128:675|174316:708|175983:22|181783:246|188891:60|189920:27|197766:244|201273:534|202342:61|208952:35|214654:77|217313:794
111299004	363057004	Atheroma of cerebral arteries (disorder)	Degenerative disorder of head (disorder)	defined	primitive	8	5	3	15455:377|145889:510
736694004	176716008	Abdominal sacrocolpopexy using mesh (procedure)	Sacrocolpopexy (procedure)	defined	primitive	12	11	1	579:5633|2154:134|5309:4692|7666:90|17916:3316|26926:757|36179:1179|52834:5547|82948:375|93048:11|101470:2182|109141:932|112333:52|135058:348|152809:98|180865:238|202164:5111
1075811000119101	363056008	Calcific tendinitis of right foot (disorder)	Degenerative disorder of extremity (disorder)	defined	primitive	10	4	6	15454:479
450582008	697947001	Removal of slough from skin of head (procedure)	Toilet of skin of head (procedure)	defined	primitive	10	9	1	29164:5|62155:16|62160:13
24468001	416118004	Prophylactic treatment of humerus with methyl methacrylate (procedure)	Administration (procedure)	defined	primitive	11	3	8	13055:646|72161:73|135111:153|153527:940
452751000124105	178988003	Revision of reconstruction of head of right radius (procedure)	Revision of reconstruction of bone (procedure)	defined	primitive	12	8	4	2035:163|12731:964|24096:680|27010:291|53727:317|214412:796
34984003	116229006	Incisional biopsy of rectum (procedure)	Incisional biopsy of large intestine (procedure)	defined	primitive	12	10	2	11433:9|11435:7|78516:40|78517:127|84926:212|111256:89|149000:27|176534:27|220490:209
724983009	724980007	Strain of extensor muscle at forearm level (disorder)	Injury of extensor muscle at forearm level (disorder)	defined	primitive	9	7	2	4615:111|30821:145|30822:35|30823:107|30824:64|35042:17|76258:155|100411:45|143301:199|168355:203|193375:146|205922:310
24538008	416118004	Prophylactic treatment of femur with methyl methacrylate (procedure)	Administration (procedure)	defined	primitive	11	3	8	13055:646|72161:73|135111:153|153527:940
309041000119102	363056008	Calcific tendinitis of right wrist (disorder)	Degenerative disorder of extremity (disorder)	defined	primitive	10	4	6	15454:479
758644002	62413002	Bone structure of left radius and/or left ulna (body structure)	Bone structure of radius (body structure)	defined	primitive	15	15	0	54478:65|54992:26|60989:112|61703:82|74914:28|75281:28|92319:56|93495:41|94589:30|96299:536|96302:34|96304:129|96307:45|96308:127|101578:22|114533:42|116887:63|117006:122|117016:116|118366:134|118367:92|119846:35|119847:59|119849:45|119850:84|139877:54|139882:138|140252:56|140274:89|140276:69|140280:38|142169:87|142434:86|142435:148|142459:48|144639:69|157122:83|162921:1206|163230:57|164338:75|18…
782380005	725401007	Structure of capsule of right intertarsal joint (body structure)	Structure of soft tissue of foot (body structure)	defined	primitive	18	14	4	121679:92|146226:84|149495:117|149496:121|153892:41|162383:100|165698:342|199121:56|199464:62|199904:126|199950:45|200017:89|212728:67|225759:234|231726:142|231773:54
11817651000119101	239972001	Sprain of finger of right hand (disorder)	Soft tissue lesion of wrist and hand (disorder)	defined	primitive	10	5	5	8553:676|8554:797|35054:1251|156011:2213
210262008	280128006	Peritoneum injury with open wound into cavity (disorder)	Disorder of soft tissue of body cavity (disorder)	defined	primitive	9	4	5	7407:95|44507:42|63958:46|155218:121|186692:142
443409006	446811003	Single photon emission computed tomography with computed tomography of bone of ankle and foot (procedure)	X-ray of bone of foot (procedure)	defined	primitive	12	10	2	27611:14
313911000119104	363056008	Atrophy of muscle of right shoulder (disorder)	Degenerative disorder of extremity (disorder)	defined	primitive	7	4	3	15454:479
441886002	239984004	Injury of ligament of hand (disorder)	Lesion of ligament of wrist and/or hand (disorder)	defined	primitive	11	7	4	2619:382|3412:38|3414:404|3621:290|3668:152|3985:69|4378:130|4382:311|4387:88|8553:676|8554:797|9391:609|18888:225|23775:90|23781:51|24389:524|24800:810|35041:157|35052:399|35054:1251|35608:21|41842:252|43746:85|43747:128|43748:449|43749:381|56424:68|58101:520|61406:825|63321:153|74095:200|105945:64|108234:109|111760:173|116795:1193|133749:86|144108:33|144117:442|144744:215|145237:377|151449:616|…
77770002	55400002	Gasserian ganglionectomy (procedure)	Ganglionectomy of peripheral nerve (procedure)	defined	primitive	10	9	1	18466:15|18506:233|25207:218|30622:668|56471:19|58831:153|61769:908
315551000119105	363056008	Osteolysis of left hand (disorder)	Degenerative disorder of extremity (disorder)	defined	primitive	9	4	5	15454:479
42390009	36248000	Repair of obstetric laceration of bladder and urethra (procedure)	Repair of obstetric laceration of urethra (procedure)	defined	primitive	11	11	0	17220:4
439712000	14687003	Cholecystectomy with exploration of common bile duct and choledochoenterostomy (procedure)	Choledochoenterostomy (procedure)	defined	primitive	13	12	1	1189:13|13993:10|13994:23|21112:24|89138:110|103193:131|128085:89|128086:114|131646:76|131648:73|131835:28|131837:50|131842:59|132138:31|136384:94|136388:114|136389:229|149021:34|152747:107|152749:138|152763:163|152767:183|156097:36|156098:57|158724:97|159265:33|159271:58|173959:245|173960:260|173968:243|175675:57|189431:285|192413:272
25933002	363057004	Betel deposit on teeth (disorder)	Degenerative disorder of head (disorder)	defined	primitive	12	5	7	15455:377|145889:510
405590003	846685008	Infective cholangitis (disorder)	Infection of biliary tract (disorder)	defined	primitive	8	7	1	2592:38|39479:18|56159:49|56161:133|121350:282|156968:265|186717:73
432588007	446473001	Biopsy of radius and ulna using fluoroscopic guidance (procedure)	X-ray of radius and ulna (procedure)	defined	primitive	13	11	2	307:8|308:8|161805:29|161806:29
789746005	372212007	Structure of articular cartilage of left lunate bone (body structure)	Part of bone of upper limb (body structure)	defined	primitive	20	13	7	75281:28|96299:536|96302:34|96304:129|96308:127|140252:56|214206:54|214209:88
291101000119107	290371000119105	Monoplegia of right dominant upper limb due to and following cerebrovascular accident (disorder)	Monoplegia of right dominant upper limb (disorder)	defined	primitive	12	10	2	41922:5
714002	269202001	Abrasion and/or friction burn of toe with infection (disorder)	Abrasion and/or friction burn of foot and/or toe, infected (disorder)	defined	primitive	12	12	0	4721:25|4877:217|5574:67|5575:76|5577:224|10747:54|10848:73|10851:62|11500:20|11692:358|12387:44|29101:8|29563:131|30817:202|45754:40|52144:435|52147:411|70369:83|88920:13|89977:258|97589:106|105447:40|106368:75|112061:133|119957:310|129764:39|138214:50|141498:96|171277:181|180931:91|191770:49|191771:130|191786:104|191794:68|191804:30|191805:45|191837:141|191838:184|191841:143|191844:157|193386:2…
268251006	248404001	Simple syndactyly of fingers (disorder)	General finding of the hand (finding)	defined	primitive	10	5	5	61349:512|76822:314|143358:628|173387:380|197993:375|207343:269
119795007	10330005	Head artery destructive procedure (procedure)	Destructive procedure on artery of head and neck (procedure)	defined	primitive	9	9	0	313:17|42503:220|57809:70|110269:264|157789:503|196869:80|196873:548
1073861000119104	69896004	Deformity of right hand co-occurrent and due to rheumatoid arthritis (disorder)	Rheumatoid arthritis (disorder)	defined	primitive	10	8	2	21199:337|36267:6|37552:35|38069:134|49696:138|60247:397|74998:69|84163:141|105724:61|108111:132|124500:58|124733:80|124771:407|124821:768|127688:66|127693:8|129000:380|137423:41|150224:145|152483:41|169574:100|173012:104|173220:173|184376:88|184432:175|190430:418|190444:147|190445:13|190467:57|190479:287|203666:148|204959:109|206177:70
109273001	231827008	Melanocytic nevus of eyelid, including canthus (disorder)	Nevus of eyelid (disorder)	defined	primitive	13	11	2	6175:7|147756:32|149418:19|149428:51|149698:19|181966:75
17849001	389086002	Respiratory condition of fetus OR newborn (disorder)	Hypoxia (disorder)	defined	primitive	5	5	0	112173:33|167871:133
787213005	723311002	Partial amputation of toe of left foot (procedure)	Amputation of left foot (procedure)	defined	primitive	12	11	1	50583:12
33112000	83554005	Removal of rice bodies from tendon sheaths of hand (procedure)	Operation on soft tissue of hand (procedure)	defined	primitive	9	7	2	44564:1062|57963:413|61610:2401|66325:140|85583:652|88110:239|103077:454|135161:146|135211:660|135767:595|158910:465|175245:681|194520:649|196502:1678|202258:1002|204186:568|204248:1952|204298:723
15710321000119103	15710481000119107	Atherosclerosis of nonautologous biological bypass graft of bilateral lower limbs (disorder)	Atherosclerosis of nonautologous biological bypass graft of right lower limb (disorder)	defined	primitive	15	14	1	41831:6
353821005	300358007	Idiopathic gastric stasis (disorder)	Functional finding of gastrointestinal tract (finding)	defined	primitive	12	4	8	70296:109
773211003	298504003	Hypermobility of thoracic spine (finding)	Finding of movement of thoracic spine (finding)	defined	primitive	8	6	2	9361:1198|44790:180|50607:545|52587:91|81293:126|145968:355
761976002	312564004	Articular cartilage of left foot (body structure)	Bone and/or joint structure of limb (body structure)	defined	primitive	15	7	8	162661:161|162921:1206|165693:342|183649:141|202383:155|220171:56|221075:395|223508:1103|227526:200|232962:156
774110002	372208001	Structure of left anterior inferior iliac spine (body structure)	Part of bone of lower limb (body structure)	defined	primitive	20	13	7	96299:536|109095:33|109098:594|143487:115|143489:164|143496:108|162921:1206|165693:342
1081471000119101	363056008	Pigmented hairy epidermal nevus of left upper limb (disorder)	Degenerative disorder of extremity (disorder)	defined	primitive	11	4	7	15454:479
707535004	707585008	Primary squamous cell carcinoma of lateral wall of oropharynx (disorder)	Primary squamous cell carcinoma of oropharynx (disorder)	defined	primitive	14	13	1	30372:24|30376:127|30377:417|30383:28|31181:243|34400:37|44078:224|48464:45|48973:118|48974:166|48975:135|48976:234|87764:55|98543:77|123715:55|123721:47|124108:82|124109:113
313891000119101	363056008	Atrophy of muscle of right hand (disorder)	Degenerative disorder of extremity (disorder)	defined	primitive	7	4	3	15454:479
445983004	609281005	Endoscopic excision of mucosa of stomach (procedure)	Endoscopic excision of tissue of stomach (procedure)	defined	primitive	13	11	2	579:5633|799:474|966:175|972:265|5309:4692|7221:441|7236:193|11324:679|12697:110|13082:1715|17916:3316|24887:403|24963:76|26255:1146|29040:70|29061:18|31221:91|31276:179|34976:271|51978:375|53683:568|62318:1121|68796:146|69721:373|69892:946|77017:524|78426:300|88161:1509|88209:505|93168:669|99293:425|101470:2182|101535:186|102528:1109|106844:253|107115:620|110282:414|111692:784|111697:846|133294:…
427703003	426225003	Diagnostic endoscopic ultrasound examination of peritoneum and biopsy of intraabdominal organ (procedure)	Diagnostic endoscopic ultrasound examination of peritoneum (procedure)	defined	primitive	9	9	0	579:5633|1611:108|1805:110|5309:4692|11770:469|13082:1715|13895:128|17916:3316|17917:1607|17920:1178|24476:22|24560:105|24867:13|24868:9|24869:6|24870:14|24871:20|26776:229|27554:3482|27865:186|36177:267|49859:107|52834:5547|59713:110|61026:374|61610:2401|61769:908|69892:946|69893:122|71643:44|87680:10|87683:32|88161:1509|88162:189|94048:1159|95169:455|102215:364|106551:537|108344:35|110286:235|1…
758645001	62413002	Bone structure of right radius and/or right ulna (body structure)	Bone structure of radius (body structure)	defined	primitive	15	15	0	54478:65|54990:26|60989:112|61703:82|75280:28|92320:56|93495:41|94592:30|96285:536|96286:135|96289:45|96292:34|96296:28|96297:127|101216:45|101579:22|114538:42|116886:67|117006:122|117017:122|118363:134|118364:99|119846:35|119851:59|119853:45|119854:84|139877:54|139887:138|140253:56|140274:89|140277:73|140279:38|142170:87|142434:86|142435:148|142459:48|144639:69|157122:83|162920:1214|163229:57|16…
239867006	363056008	Osteoarthritis of wrist (disorder)	Degenerative disorder of extremity (disorder)	defined	primitive	8	4	4	15454:479
719629008	52900002	Structure of left acromion (body structure)	Structure of body of scapula (body structure)	defined	primitive	18	17	1	71607:12|96299:536|96308:127|109098:594|133021:31|133022:24|133026:44|143496:108|162253:244|162921:1206|225670:145|225675:298
15632411000119103	313321000119105	Loose body in bilateral knee joints (disorder)	Loose body in right knee joint (disorder)	defined	primitive	10	9	1	41230:5|77419:44|206477:19|215727:27|229613:44
23631000119109	473424007	Sensorineural hearing loss in left ear (disorder)	Hearing loss of left ear (disorder)	defined	primitive	8	7	1	9246:142|24314:68|41489:909|49947:12|85163:485|87531:31|103869:815|117832:83|117834:23|117835:41|117930:18|117931:34|123195:278|123276:396|123834:344|152287:370|152289:300|165482:584|181546:153|181580:89|185497:423|191624:37|192973:30|200210:230|200233:256|200262:260|220679:151|220727:170|220835:371|226008:190|226019:234
450583003	697948006	Removal of slough from skin of neck (procedure)	Toilet of skin of neck (procedure)	defined	primitive	10	9	1	29170:5|62155:16|62160:13
209583000	239984004	Complete tear of ligament of wrist and/or hand (disorder)	Lesion of ligament of wrist and/or hand (disorder)	defined	primitive	8	7	1	2619:382|3414:404|3621:290|4378:130|4382:311|4387:88|8553:676|8554:797|8555:622|9382:1269|9390:556|9391:609|18888:225|23103:189|23775:90|23781:51|24389:524|24800:810|35041:157|35052:399|35054:1251|41842:252|43746:85|43747:128|43748:449|43749:381|58101:520|61190:133|61406:825|63321:153|70196:395|74095:200|85937:2069|100397:286|111760:173|116795:1193|117936:521|144117:442|144744:215|145237:377|1514…
396994009	372208001	Left posterior iliac crest (body structure)	Part of bone of lower limb (body structure)	defined	primitive	19	13	6	96299:536|109095:33|109098:594|143439:41|143487:115|143489:164|143496:108|162921:1206|165693:342|196273:164|221431:178|221432:209
72331000119105	45828008	Thalassemia in mother complicating pregnancy (disorder)	Anemia in mother complicating pregnancy, childbirth AND/OR puerperium (disorder)	defined	primitive	11	9	2	55439:12|77083:32|82269:31|89090:1448|89341:18|98883:7|98884:25|109331:73|125104:16|128289:54|129104:202|149680:95|152101:69|152104:189|154267:424|154273:71|186130:68|186151:42|186943:21|193190:37|195277:34|201859:80|202478:119|203094:47|218554:71
15668441000119109	398309008	Talipes calcaneovalgus of right foot (disorder)	Talipes (disorder)	defined	primitive	10	7	3	4025:27|4030:29|9155:595|9382:1269|41828:86|44802:203|54921:128|57604:274|58028:12|61151:377|85937:2069|90640:653|96044:77|96050:16|96051:41|96052:8|96055:25|101175:98|122453:15|123371:464|127933:309|127934:341|143355:265|143655:234|144936:127|152348:180|152349:41|152350:46|152351:319|152355:136|163499:1340|165077:159|169193:134|169196:126|169211:239|169222:125|169251:230|169312:547|169318:39|169…
68760001	27581000	Tattooing of skin lesion (procedure)	Intralesional injection of skin (procedure)	defined	primitive	10	9	1	980:51|2357:7|104535:46|179991:110|221666:109|221695:68
93701008	93834003	Primary malignant neoplasm of blood vessel of inguinal region (disorder)	Primary malignant neoplasm of inguinal region (disorder)	defined	primitive	9	8	1	21882:30|40709:110|85299:63|107961:190|107981:113|124301:80|124302:257|133574:131
782564004	71341001	Structure of left femur (body structure)	Bone structure of femur (body structure)	defined	primitive	16	16	0	84600:30|96299:536|109095:33|109098:594|117042:139|118413:29|118414:46|120057:45|122498:96|122500:188|128471:64|141744:150|141748:90|141878:147|143487:115|143489:164|143496:108|154854:131|162921:1206|165693:342|165695:129|165697:41|174571:20|193079:170|199463:109|201672:22|201674:93|203061:131|203062:189|203085:463|212918:78|212923:109|216430:34|216433:34|221054:133|221055:112|221056:231|221061:8…
361212009	363057004	Oral pemphigus vulgaris (disorder)	Degenerative disorder of head (disorder)	defined	primitive	11	5	6	15455:377|145889:510
222008	408669002	Acute epiglottitis with obstruction (disorder)	Acute laryngitis with obstruction (disorder)	defined	primitive	13	11	2	23994:7|99841:17|105695:35|105708:32|112419:39
51233000	397159007	Sigmoidostomy (procedure)	Exteriorization of intestine (procedure)	defined	primitive	12	10	2	7917:87|43592:31|47633:17|53371:25|79715:135|109630:29|110042:89|110045:22|132686:163|135332:115|155693:53|155696:47|155714:81|155723:109|155959:99|156909:149|166194:123|176221:205|196440:143|214473:295|220018:290
236069009	197118003	Chronic constipation (disorder)	Constipation - functional (disorder)	defined	primitive	10	10	0	3067:16|3069:51|9321:23|12356:35|20091:115|56728:774|89454:21|89456:26|102921:46|112265:130|117429:26|121540:548|132079:409|139107:285|141000:30|141001:43|144466:76|170955:41|173128:675|174316:708|175983:22|181783:246|188891:60|189920:27|197766:244|201273:534|202342:61|208952:35|214654:77|217313:794
764620007	447248009	Single photon emission computed tomography with computed tomography of bone of elbow using rhenium-186 (procedure)	X-ray of bone of elbow (procedure)	defined	primitive	12	10	2	27706:10|56984:35
25885001	314357001	Left popliteal artery structure (body structure)	Branch of popliteal artery (body structure)	defined	primitive	16	15	1	96321:16|157478:656|181445:108
446251006	280128006	Loose body in peritoneal cavity (disorder)	Disorder of soft tissue of body cavity (disorder)	defined	primitive	7	4	3	7407:95|44507:42|63958:46|155218:121|186692:142
172227009	68304009	Reconstruction of eyelid with skin graft (procedure)	Reconstruction of eyelid with graft (procedure)	defined	primitive	13	12	1	681:46|6114:42|7090:128|7092:175|9678:93|13982:737|14720:225|21378:666|21379:331|26187:526|27401:1091|27402:2013|36106:131|36107:116|39094:362|41802:100|46277:13|46279:650|48346:327|52835:989|52836:1910|53070:36|61291:2555|66341:54|66861:7|79908:321|82351:41|82726:424|82728:645|89770:146|92913:240|107561:373|107571:352|109055:46|111800:105|128035:332|132047:993|132227:985|132231:728|135439:175|13…
62878007	363057004	Atrophy of gums (disorder)	Degenerative disorder of head (disorder)	defined	primitive	11	5	6	15455:377|145889:510
308961000119106	363056008	Calcific tendinitis of left hip (disorder)	Degenerative disorder of extremity (disorder)	defined	primitive	9	4	5	15454:479
788631003	363057004	Melanotic macule of lip (disorder)	Degenerative disorder of head (disorder)	defined	primitive	11	5	6	15455:377|145889:510
396993003	372208001	Right posterior iliac crest (body structure)	Part of bone of lower limb (body structure)	defined	primitive	19	13	6	96285:536|109094:33|109096:603|143441:41|143490:115|143492:164|143495:108|162920:1214|165698:342|196274:164|216666:175|216667:206
447850009	447929001	Double aortic arch with right arch dominant and coarctation of left arch (disorder)	Double aortic arch with left arch dominant (disorder)	defined	primitive	14	13	1	8148:649|9647:170|10035:334|10047:154|15719:145|15724:130|15729:302|19729:440|20634:171|35988:1538|40400:67|40462:72|41350:73|41911:541|49068:35|58211:29|69765:264|73527:11|75112:60|89597:277|98831:521|110815:22|112202:622|135826:387|136453:179|136796:58|137364:165|139452:656|156011:2213|221513:557
286347005	106133000	Does not produce appropriate voice quality (finding)	Language finding (finding)	defined	primitive	10	4	6	192784:69
22335008	362887000	Structure of left foot (body structure)	Region of foot (body structure)	defined	primitive	14	14	0	74902:22|101358:97|219585:102
74091007	718309005	Calculus of common bile duct with chronic cholecystitis without obstruction (disorder)	Calculus of common bile duct without obstruction (disorder)	defined	primitive	13	10	3	32350:9
86880009	83554005	Excision of lesion of tendon sheath of hand (procedure)	Operation on soft tissue of hand (procedure)	defined	primitive	10	7	3	44564:1062|57963:413|61610:2401|66325:140|85583:652|88110:239|103077:454|110012:91|135161:146|135211:660|135283:108|135767:595|158910:465|161180:208|175245:681|194520:649|196502:1678|202258:1002|204186:568|204248:1952|204298:723
195254008	363056008	Extremity artery atheroma (disorder)	Degenerative disorder of extremity (disorder)	defined	primitive	8	4	4	15454:479
3021005	300305002	Normal gastric acidity (finding)	Stomach normal (finding)	defined	primitive	7	7	0	84:69|15947:5|51336:13|61599:147|96204:439|132079:409|158280:570|175486:731|188002:14|201273:534
789086007	763687003	Skin and/or subcutaneous tissue structure of right hand (body structure)	Structure of soft tissue of hand (body structure)	defined	primitive	15	13	2	198844:15|199988:99|199990:92|200408:31|221849:71|221851:47|221855:84|231693:108|231708:101
254981002	387893006	Benign tumor of acoustic vestibular nerve (disorder)	Neoplasm of acoustic vestibular nerve (disorder)	defined	primitive	11	10	1	10038:960|10043:370|10088:8|10435:346|10438:174|56809:103|74862:554|99538:98|123598:122|123602:95|124065:35|126725:35|143926:216|149249:12|165648:67|168444:384|170825:117|171296:723|171298:268|172055:222|172626:339|172631:318|172639:164|174431:143|174682:109|181007:259|188059:146|206306:58|226271:159
1073881000119108	69896004	Deformity of right foot co-occurrent and due to rheumatoid arthritis (disorder)	Rheumatoid arthritis (disorder)	defined	primitive	11	8	3	21199:337|36276:7|37552:35|38069:134|49696:138|60247:397|84163:141|105724:61|108111:132|124500:58|124733:80|124771:407|124821:768|125125:9|127688:66|129000:380|131310:73|137284:35|137423:41|145182:25|146537:16|146542:22|150224:145|169574:100|171718:65|171719:13|173220:173|184376:88|184432:175|190430:418|190444:147|190449:100|190454:49|190473:92|190475:18|190479:287|206177:70|218324:43|218345:62
445289008	178770004	Exploration of fascia of hand (procedure)	Exploration of soft tissue of hand (procedure)	defined	primitive	10	10	0	1992:20|47907:64|62430:41|104726:26|132437:204|154055:73|175219:129
789092001	782567006	Skin and/or subcutaneous tissue structure of right forearm (body structure)	Structure of soft tissues of forearm (body structure)	defined	primitive	13	12	1	199128:38|200408:31
239866002	363056008	Osteoarthritis of elbow (disorder)	Degenerative disorder of extremity (disorder)	defined	primitive	8	4	4	15454:479
73988002	178770004	Exploration of tendon sheath of hand (procedure)	Exploration of soft tissue of hand (procedure)	defined	primitive	10	10	0	1992:20|47907:64|62430:41|104726:26|132437:204|154055:73|175219:129
441793007	250220000	Hemoglobin level outside reference range (finding)	Hemoglobin finding (finding)	defined	primitive	6	4	2	9404:48|13430:62|16794:41
459006	29799003	Closed condylotomy of mandible (procedure)	Condylotomy (procedure)	defined	primitive	12	10	2	15911:34|82523:89|109843:188
177375008	61797004	Replacement of ureterostomy tube (procedure)	Removal of ureterostomy tube (procedure)	defined	primitive	9	9	0	1499:48|1535:49|1880:138|5309:4692|12298:74|17900:13|27554:3482|62885:155|62897:515|78581:25|83097:177|116958:286|159135:2172|168028:170|170320:163|177841:84|180225:52|180227:97|215185:198
762515000	197480006	Anxiety disorder caused by synthetic cathinone (disorder)	Anxiety disorder (disorder)	defined	primitive	10	6	4	120379:26|140898:10|209764:20
450512004	392031002	Endarterectomy of axillary artery (procedure)	Endarterectomy (procedure)	defined	primitive	9	8	1	8527:784|17531:37|20108:290|20186:176|23835:133|42633:11|53729:376|57963:413|60636:70|63385:474|81753:142|88615:150|97509:10|103077:454|104979:222|110990:220|122996:119|131714:1579|134301:404|134735:202|134860:160|134861:67|134862:154|141052:155|141214:199|154061:395|156206:46|156222:60|158910:465|159111:65|159311:478|161717:98|177811:74|178860:26|178868:50|178869:40|178991:477|179215:99|179258:2…
212285004	429432009	Suprascapular nerve injury (disorder)	Injury of nerve of shoulder region (disorder)	defined	primitive	10	9	1	678:193|2971:927|3626:895|3631:938|4807:281|4850:64|5741:214|5742:205|5743:196|35053:513|41408:440|43291:78|51787:322|54165:216|91345:320|134767:112|211389:263
109741008	278546000	Fractured dental restoration (finding)	Dental appliance finding (finding)	defined	primitive	10	8	2	137334:35
15944181000119107	8780001000004100	Inflammation of right thigh co-occurrent and due to varicose ulcer (disorder)	Skin ulcer of right thigh (disorder)	defined	primitive	10	10	0	3520:471|3698:118|17541:162|24232:284|27718:35|30575:76|41382:7|97651:51|145245:237|173105:1229|187182:74|191436:381|192198:725|206328:163|206351:437|206376:177|206386:349|206407:58|206437:66|206442:234|206447:300|206455:368|206529:237|215663:80|230775:102
738662003	312749002	Structure of tendon sheath of left ankle (body structure)	Synovial structure of ankle and/or foot (body structure)	defined	primitive	16	13	3	95912:32|97949:36|97953:125|122499:87|128804:12|128806:34|128812:12|128814:29|162659:163|162661:161|182889:29|209851:112|209855:130|216240:177|221058:143|221075:395|221098:152|223412:324|223508:1103|227526:200|233443:239|234785:90|234787:97
235037007	363057004	Pigmented oral mucosal lesion (disorder)	Degenerative disorder of head (disorder)	defined	primitive	11	5	6	15455:377|145889:510
410073008	363057004	Atrophy of orbital structure (disorder)	Degenerative disorder of head (disorder)	defined	primitive	7	5	2	15455:377|145889:510
262976005	442372009	Strain of tendon of adductor longus (disorder)	Strain of muscle and/or tendon of thigh (disorder)	defined	primitive	11	9	2	51658:10|51659:24|204725:26
69417002	55400002	Ganglionectomy of sympathetic nerve (procedure)	Ganglionectomy of peripheral nerve (procedure)	defined	primitive	9	9	0	18466:15
10652008	47251001	Fistulization of cisterna chyli (procedure)	Fistulization of thoracic duct (procedure)	defined	primitive	9	9	0	3080:5|18654:244|45774:9|47076:173|53597:109|58358:305|89176:299|130457:493|130647:69|131652:424|135811:188|155675:129|158308:293|159145:307|205147:288|223696:19
762535004	363056008	Hemosiderin pigmentation of lower limb due to varicose veins of lower limb (disorder)	Degenerative disorder of extremity (disorder)	defined	primitive	9	4	5	15454:479
366426002	298598009	Finding of lumbar spine - range of movement (finding)	Finding of movement of lumbar spine (finding)	defined	primitive	5	5	0	9361:1198|12138:89|44792:178|60102:837|116362:224|145968:355
1081501000119107	363056008	Pigmented hairy epidermal nevus of left lower limb (disorder)	Degenerative disorder of extremity (disorder)	defined	primitive	11	4	7	15454:479
291111000119105	290381000119108	Monoplegia of right nondominant upper limb due to and following cerebrovascular accident (disorder)	Monoplegia of right nondominant upper limb (disorder)	defined	primitive	12	10	2	41921:5
431666000	446811003	Computed tomography of metatarsus (procedure)	X-ray of bone of foot (procedure)	defined	primitive	11	10	1	25861:43|27611:14|47917:14|112377:76|113376:34|141600:62|165756:247
737565005	725401007	Structure of bursa of right foot (body structure)	Structure of soft tissue of foot (body structure)	defined	primitive	16	14	2	146226:84|153892:41|199121:56|212728:67|216662:152
19925008	416118004	Prophylactic treatment of ulna with methyl methacrylate (procedure)	Administration (procedure)	defined	primitive	11	3	8	13055:646|72161:73|135111:153|153527:940
94309003	94248000	Secondary malignant neoplasm of frontal lobe (disorder)	Secondary malignant neoplasm of cerebrum (disorder)	defined	primitive	12	11	1	21932:18
15984471000119107	473424007	Impairment of hearing of left ear co-occurrent and due to congenital ear malformation (disorder)	Hearing loss of left ear (disorder)	defined	primitive	9	7	2	49947:12|94269:23|117834:23|117835:41|117930:18|117931:34|129465:32|187792:45|191624:37|192973:30
719634007	372212007	Structure of coracoid process of right scapula (body structure)	Part of bone of upper limb (body structure)	defined	primitive	18	13	5	71611:35|96285:536|96286:135|96297:127|100939:41|133027:44|157019:86|162920:1214|214208:97|216664:190|225645:142|225668:51|225671:145|225676:298
713704004	300358007	Gastroparesis due to diabetes mellitus (disorder)	Functional finding of gastrointestinal tract (finding)	defined	primitive	12	4	8	39135:26|103719:54|114062:397|117697:40|126773:232|138218:24|138220:24|167204:140|167217:61
386474009	276239002	Intraoperative temperature regulation (regime/therapy)	Therapy (regime/therapy)	defined	primitive	7	4	3	26424:49|61238:54|108372:122|179821:24|179822:98|183829:100|183833:90|183864:28
46896006	83554005	Excision of synovium of joint of hand (procedure)	Operation on soft tissue of hand (procedure)	defined	primitive	12	7	5	44564:1062|57963:413|66325:140|85583:652|88110:239|103077:454|110012:91|135161:146|135283:108|135767:595|158910:465|161180:208|175245:681|194520:649
281011001	268945009	Examination of urinary system (procedure)	Examination of genitourinary system (procedure)	defined	primitive	8	8	0	5343:19|9547:11|60713:227|82742:90|86681:341|137814:67|156651:571|158193:408|159127:33|198426:246|198433:479|214549:236|214551:71|214554:454
256023002	71907001	Neuroplasty and transposition of ulnar nerve at elbow (procedure)	Neuroplasty of ulnar nerve at elbow (procedure)	defined	primitive	10	9	1	568:68|1844:19|53586:40|110363:158|221649:270
386751009	363106000	Cystoscopic removal of foreign body from bladder (procedure)	Endoscopic removal from urinary system (procedure)	defined	primitive	10	8	2	579:5633|1498:119|1572:171|17916:3316|52834:5547|63172:403|109141:932|111664:490|133299:1590|135038:263|139636:1909|152731:1323|202164:5111|204127:1768
458981000124102	372212007	Structure of neck of right scapula (body structure)	Part of bone of upper limb (body structure)	defined	primitive	18	13	5	96285:536|96297:127|133027:44|162920:1214|225671:145|225676:298
781029004	312678005	Structure of tendon sheath of left shoulder region (body structure)	Synovial structure of shoulder region (body structure)	defined	primitive	14	11	3	133041:10|133050:52|142020:900|162976:682|164347:119|182879:88|196182:40|199131:143|199134:138|209873:86|209877:48|216240:177|221075:395|221098:152|221811:74|223412:324|223508:1103|227533:207|227536:193|231716:157|231733:153
39602002	9150007	Shortening of muscle of hand (procedure)	Change of length of muscle of hand (procedure)	defined	primitive	10	9	1	21599:8|131486:24|180544:16|180545:32|201779:64|204079:27|219318:75|219329:36|220582:91|227433:48
308991000119104	363056008	Calcific tendinitis of right ankle (disorder)	Degenerative disorder of extremity (disorder)	defined	primitive	9	4	5	15454:479
764814009	896768004	Structure of epiphyseal plate of proximal right radius (body structure)	Joint structure of free upper limb (body structure)	defined	primitive	19	12	7	54478:65|59600:54|61703:82|117006:122|142172:24|142429:24|142430:13|142432:21|142434:86|142435:148|142446:28|142459:48|144639:69|157122:83|164344:26|182463:87|190333:227|190334:76|190335:419|190345:87|193073:374|193077:94|193084:31|193086:50|193100:118|195515:395|200409:68|201657:123|201686:476|202817:141|202828:422|202967:463|214220:76|215143:260|216651:231|216658:239|219868:169|219871:246|21987…
725428002	281243005	Structure of joint of right upper limb (body structure)	Musculoskeletal structure of upper limb (body structure)	defined	primitive	12	9	3	61749:33|73008:51|73009:83|75615:72|96285:536|109096:603|133036:31|140199:151|142435:148|162196:87|162252:244|162407:40|162649:37|162655:41|162656:136|162920:1214|164348:119|165700:129|165701:74|174569:77|181385:29|182880:88|184285:182|187560:79|187564:53|190333:227|190335:419|193073:374|193086:50|195515:395|195523:28|195546:163|195550:73|196246:564|198948:65|199559:291|200074:57|201518:99|201686…
216488002	216483006	Accidental poisoning caused by ketoprofen (disorder)	Accidental poisoning caused by antirheumatic (disorder)	defined	primitive	9	6	3	31636:45
866241006	81745001	Structure of extraocular muscle of right eye (body structure)	Structure of eye proper (body structure)	defined	primitive	18	13	5	208357:55|208374:172|208522:485
104011000119109	31516002	Genital herpes simplex in mother complicating pregnancy (disorder)	Viral disease in mother complicating pregnancy, childbirth AND/OR puerperium (disorder)	defined	primitive	10	6	4	53832:28|127186:67
303211000119109	363056008	Calcific tendinitis of left upper arm (disorder)	Degenerative disorder of extremity (disorder)	defined	primitive	9	4	5	15454:479
441373001	25358000	Abrasion and/or friction burn of head and/or neck without infection (disorder)	Superficial injury without infection (disorder)	defined	primitive	8	6	2	3291:144|3626:895|3631:938|11110:184|62833:121|64017:349|66919:141|78218:47|78219:47|132532:59|148441:87|153317:175
16035831000119109	363056008	Osteolysis of right ankle (disorder)	Degenerative disorder of extremity (disorder)	defined	primitive	9	4	5	15454:479
363117004	268945009	Exploration of genitourinary system (procedure)	Examination of genitourinary system (procedure)	defined	primitive	8	8	0	5343:19|9547:11|82742:90|86681:341|137814:67|156651:571|159127:33|214551:71
46034007	48527009	Suture of laceration of pharynx (procedure)	Suture of pharynx (procedure)	defined	primitive	11	11	0	576:1534|579:5633|1444:464|5307:271|5309:4692|6534:235|6552:870|12533:154|13981:1269|17774:10|25698:918|27759:81|39105:214|52834:5547|63006:1101|64995:22|75820:271|79588:110|86521:13|89653:549|102528:1109|104043:124|104044:58|104842:82|107560:293|110282:414|110299:61|110649:64|130303:217|130304:62|130470:347|131451:108|136295:1506|136436:86|136439:130|148995:675|154376:181|154986:124|154989:589|1…
50082000	73231008	Open reduction of fracture of tibia with internal fixation (procedure)	Internal fixation of tibia (procedure)	defined	primitive	15	10	5	579:5633|2283:1132|13786:91|14169:189|15656:63|23841:438|26138:20|26242:31|26243:29|27063:25|27510:671|27528:299|47810:287|48147:167|69339:95|69437:9|69867:157|78363:754|87610:149|88527:439|88530:307|89743:127|89786:38|89787:76|89795:216|107386:74|108326:417|135187:203|158583:575|175240:320|179810:122|179811:142|201785:221|210179:718|210180:224
370513009	40172005	Fibrosis of cardiac pacemaker electrode (disorder)	Cardiac complication (disorder)	defined	primitive	9	8	1	29607:273|56139:137|88862:85|95436:295|104763:43|104775:79|104780:36|104781:131|104792:1047|121337:420|136826:65|142141:173|151056:164|151058:76|152617:47|152618:104|154601:47|166854:66|191427:264|192293:101|197296:54|205978:68|207469:204|207471:86|213554:691|213631:105|213638:116|227596:118
734208001	712523000	Bone structure of left patella (body structure)	Structure of short bone of lower limb (body structure)	defined	primitive	16	14	2	163050:15|201677:50
173933000	268937004	Diagnostic endoscopic examination of jejunum (procedure)	Examination of digestive system (procedure)	defined	primitive	10	8	2	42478:69|137818:89|198421:107|214553:98
774118009	314566001	Bone structure of proximal right femur (body structure)	Region of proximal femur (body structure)	defined	primitive	19	19	0	117027:100|117055:46|118416:46|122505:188|165700:129|202967:463|216652:133|216654:206
321911000119107	299041004	Stiffness of joint of left hand (finding)	Finding of movement of hand (finding)	defined	primitive	7	5	2	143354:308
764717006	725401007	Structure of capsule of metatarsophalangeal joint of left foot (body structure)	Structure of soft tissue of foot (body structure)	defined	primitive	20	14	6	121678:92|146227:84|149486:117|149494:121|153891:41|162384:100|165693:342|199122:56|199447:62|199902:126|199948:45|199955:83|200018:89|212727:67|225758:234|231724:142|231772:54
16260471000119101	249899003	Paralysis of right radial nerve (finding)	Finding of gross movement of limb (finding)	defined	primitive	6	4	2	9377:45|47370:233
764592004	127951001	Structure of tendon of left gluteal region (body structure)	Structure of subregion of lower limb (body structure)	defined	primitive	14	10	4	162597:48|162661:161|196273:164|199124:111|202383:155|203810:85|209851:112|209858:80|214251:40|221068:168|221096:196|221105:262|227526:200
109939003	126990005	Primary malignant neoplasm of peripheral nerves of hip (disorder)	Neoplasm of peripheral nerves of hip (disorder)	defined	primitive	11	8	3	20381:157|35988:1538|37170:46|37175:46|37176:42|41351:387|41354:236|43353:8|48890:1212|50604:1385|54631:232|56129:157|59103:13|60104:1344|60286:176|60287:324|61215:77|61450:1074|61774:1037|117807:679|120892:135|120926:138|120995:106|124694:368|133607:21|141789:200|141801:146|145542:186|145543:574|145551:149|145552:147|146083:26|148697:317|152183:277|167210:177|168367:206|168425:1100|169232:153|16…
199044008	83554005	Repair of mallet finger (procedure)	Operation on soft tissue of hand (procedure)	defined	primitive	12	7	5	87694:38|110012:91|135283:108|161180:208
443366000	446621008	Single photon emission computed tomography with computed tomography of bone of knee (procedure)	X-ray of bone of knee (procedure)	defined	primitive	12	10	2	27615:11|116581:44
21782001	197118003	Drug-induced constipation (disorder)	Constipation - functional (disorder)	defined	primitive	10	10	0	3067:16|3069:51|9321:23|12356:35|20091:115|56728:774|89454:21|89456:26|102921:46|112265:130|117429:26|121540:548|132079:409|139107:285|141000:30|141001:43|144466:76|170955:41|173128:675|174316:708|175983:22|181783:246|188891:60|189920:27|197766:244|201273:534|202342:61|208952:35|214654:77|217313:794
288770006	106133000	Unable to direct attention (finding)	Language finding (finding)	defined	primitive	8	4	4	192781:35|192795:276|192798:48|210969:59|216161:63
74278002	83554005	Synovectomy of tendon sheath of hand (procedure)	Operation on soft tissue of hand (procedure)	defined	primitive	9	7	2	44564:1062|57963:413|61523:1546|61610:2401|66325:140|85583:652|88110:239|103077:454|135161:146|135211:660|135767:595|158910:465|175245:681|178962:519|178991:477|180045:618|180055:485|194520:649|196502:1678|202258:1002|204186:568|204248:1952|204298:723
15115006	12625009	Duodenal ulcer with hemorrhage AND with perforation but without obstruction (disorder)	Peptic ulcer with perforation but without obstruction (disorder)	defined	primitive	14	10	4	3064:207|7421:66|59989:28|65855:31|83099:13|89466:148|102446:112|108718:395|112469:105|137773:58|154927:291|186813:42
7769000	362887000	Structure of right foot (body structure)	Region of foot (body structure)	defined	primitive	14	14	0	74903:22|101334:97|219584:102
235936000	846685008	Infection of biliary stent (disorder)	Infection of biliary tract (disorder)	defined	primitive	9	7	2	2592:38|39479:18|56159:49|56161:133|121350:282|156968:265|186717:73
88258005	280540004	Structure of lens of left eye (body structure)	Chamber of eye (body structure)	defined	primitive	19	17	2	34048:21|84945:35|144857:284|162921:1206|208521:160|208524:486|208561:186|208585:947|208586:189|211811:33|216879:98|216880:97|216898:71|217597:62
737301002	416118004	Prophylactic surgical procedure (procedure)	Administration (procedure)	defined	primitive	5	3	2	13055:646|72161:73|135111:153|153527:940
94622002	94248000	Secondary malignant neoplasm of temporal lobe (disorder)	Secondary malignant neoplasm of cerebrum (disorder)	defined	primitive	12	11	1	21932:18
303241000119108	363056008	Calcific tendinitis of right forearm (disorder)	Degenerative disorder of extremity (disorder)	defined	primitive	9	4	5	15454:479
1080611000119100	254918001	Primary leiomyosarcoma of right kidney (disorder)	Sarcoma of kidney (disorder)	defined	primitive	13	11	2	10075:16|96992:160|124584:22|173460:38|198221:232|206105:421
722145006	281747007	Skin of finger of right hand (body structure)	Skin of part of digit (body structure)	defined	primitive	20	14	6	167174:16|167185:57|221021:45|225773:152|227800:47|228619:92|228625:73|230630:128|234811:124|234813:129|234817:147
15740841000119107	16269008	Neuralgia of right upper limb (disorder)	Neuralgia (finding)	defined	primitive	10	7	3	29569:576|38302:90|40913:142|51334:234|55043:25|58064:95|59342:563|68657:396|75433:69|85329:110|92934:205|108064:195|109461:97|111726:102|116605:151|120387:188|138048:329|143266:895|143269:207|145239:352|145594:634|167221:217|168925:385|173113:511|173118:701|173125:447|174851:119|178844:654|191394:115|193648:93|193659:256|193669:175|193683:108|196101:185|200576:615|206312:115|209049:253|212122:11…
724919004	724922002	Laceration of fascia of long head of biceps brachii (disorder)	Injury of fascia of biceps brachii (disorder)	defined	primitive	8	6	2	2971:927|3602:89|3603:92|3620:247|3621:290|3626:895|3627:221|3628:346|3629:267|3630:256|3631:938|4550:557|4692:443|8554:797|9194:625|9196:160|9197:597|24389:524|33780:209|35054:1251|42135:698|42189:493|42191:667|58167:526|71836:52|71837:204|71839:74|72242:42|72243:116|72244:203|72245:120|72246:52|81575:727|112114:1575|145757:169|153220:248|156011:2213|159711:380|175283:1083|176936:302|176937:186|…
241073009	446749008	Metacarpal X-ray (procedure)	X-ray of bone of hand (procedure)	defined	primitive	11	10	1	8894:9|66746:69|119089:43|136209:217|161815:76
719798002	314403009	Skin structure of left upper limb (body structure)	Skin of part of limb (body structure)	defined	primitive	13	12	1	74135:68|74136:68|74137:68|74138:68|162921:1206|167179:39|167181:47|167184:57|186919:26|186931:44|199126:85|199131:143|203058:176|203067:197|203073:225|203084:213|208585:947|213863:187|217624:137|217625:84|217627:120|217632:71|217635:66|217637:166|218838:85|219485:286|221064:65|221087:51|221088:146|221092:57|221428:27|221848:71|221854:84|225648:103|225661:105|225670:145|225675:298|225681:69|22576…
1076401000119108	363056008	Calcium deposit in bursa of left foot (disorder)	Degenerative disorder of extremity (disorder)	defined	primitive	8	4	4	15454:479
286327002	106133000	Unable to produce voice (finding)	Language finding (finding)	defined	primitive	9	4	5	192784:69
774166002	372212007	Structure of shaft of right clavicle (body structure)	Part of bone of upper limb (body structure)	defined	primitive	18	13	5	96285:536|96297:127|133027:44|133054:76|162920:1214|225671:145|225676:298
761924001	12611008	Bone structure of proximal right fibula (body structure)	Bone structure of tibia (body structure)	defined	primitive	18	15	3	96285:536|141879:147|143492:164|162920:1214|165698:342|225802:88
286326006	106133000	Able to produce voice (finding)	Language finding (finding)	defined	primitive	7	4	3	192784:69
420145009	446811003	Computed tomography of calcaneum (procedure)	X-ray of bone of foot (procedure)	defined	primitive	11	10	1	25861:43|27611:14|47917:14|112377:76|113376:34|141600:62|165756:247
74864006	449654006	Transfer of extensor hallucis longus tendon (procedure)	Transposition of tissue of lower limb (procedure)	defined	primitive	11	7	4	69850:31
10932681000119103	10932601000119106	Closed subcapital fracture of neck of right femur (disorder)	Closed fracture of neck of right femur (disorder)	defined	primitive	17	14	3	77432:9|77462:21|77463:24|101128:20
719545003	312816002	Structure of epiphyseal plate of distal right tibia (body structure)	Joint structure of ankle and/or foot (body structure)	defined	primitive	19	13	6	32826:13|73092:33|73093:30|93231:65|93520:12|93544:45|93546:50|93553:47|93559:18|117041:139|118320:45|118321:73|122505:188|141749:150|153897:17|154849:65|154851:37|154855:131|193080:170|193090:73|193091:106|198070:50|198072:43|198074:70|202967:463|216651:231|216658:239|221182:64|225759:234
116401000119105	84757009	Recurrent complex partial epilepsy (disorder)	Epilepsy (disorder)	defined	primitive	11	8	3	26978:31|120390:106|120392:66|143236:68|145706:175|152129:14|152253:673|172894:267|197835:47|226511:371
290231000	216483006	Accidental azapropazone poisoning (disorder)	Accidental poisoning caused by antirheumatic (disorder)	defined	primitive	9	6	3	31636:45
726469000	127948008	Structure of artery of left upper extremity (body structure)	Region of upper extremity (body structure)	defined	primitive	14	9	5	163089:146|183251:156
292601000119109	249899003	Paralysis of right musculocutaneous nerve (disorder)	Finding of gross movement of limb (finding)	defined	primitive	9	4	5	9377:45|47370:233
290243004	216483006	Accidental felbinac poisoning (disorder)	Accidental poisoning caused by antirheumatic (disorder)	defined	primitive	9	6	3	31636:45
142031000119104	95677002	Visual field defect due to and following cerebrovascular accident (disorder)	Disorder of vision (disorder)	defined	primitive	8	5	3	37766:38|89090:1448|134406:47|167039:11|173131:9|187452:140|187454:106|187499:30
10812081000119108	27342004	Iron deficiency anemia in mother complicating childbirth (disorder)	Anemia of pregnancy (disorder)	defined	primitive	12	10	2	76758:11|89324:11|152103:16
609363009	25358000	Abrasion and/or friction burn of upper limb without infection (disorder)	Superficial injury without infection (disorder)	defined	primitive	11	6	5	35167:284|204648:501
90907001	12941008	Shortening of tendon of hand (procedure)	Change of length of tendon of hand (procedure)	defined	primitive	11	9	2	46595:6|67408:7|84822:15|88068:10|106540:25|127027:30|131486:24|180545:32|183425:16|201777:43|201779:64|219318:75|220582:91
1004086006	78732004	Meibography (procedure)	Diagnostic procedure on skin (procedure)	defined	primitive	10	7	3	21572:76|39402:309|53352:99|58324:8|60791:323|99682:500|133250:248|153527:940|168021:313|168024:148|204157:131|217737:54|217861:76|220022:238
39559009	442960009	Excision of malignant lesion of scalp and neck (procedure)	Excision of neoplasm of soft tissue of scalp (procedure)	defined	primitive	12	9	3	27067:6|64856:199|69352:83|144016:123
707347009	707345001	Primary carcinoma of maxillary sinus (disorder)	Primary carcinoma of accessory sinus (disorder)	defined	primitive	12	11	1	29177:17|30377:417|48974:166|48976:234|58260:61|70584:138|86282:811|86292:583|98543:77|99169:233|123534:45|124109:113|124239:531|137600:205|158087:129|178604:71|190030:236
63785008	25358000	Friction blister without infection (disorder)	Superficial injury without infection (disorder)	defined	primitive	6	6	0	73124:321|108194:137|187089:141
290285000	216483006	Accidental nefopam poisoning (disorder)	Accidental poisoning caused by antirheumatic (disorder)	defined	primitive	9	6	3	31636:45
36710006	79632004	Amputation of toe at metatarsophalangeal joint (procedure)	Disarticulation of toe (procedure)	defined	primitive	12	11	1	20737:13|175652:40
302612008	240984009	Pharyngeal reconstruction with distant flap (procedure)	Reconstruction with distant flap (procedure)	defined	primitive	11	7	4	664:259|903:79|1816:461|1817:279|1819:267|1820:505|9356:286|9678:93|13982:737|14720:225|21378:666|21379:331|36100:80|36107:116|36109:218|36111:254|46279:650|46280:497|46281:444|48346:327|79908:321|107561:373|107571:352|119382:293|132047:993|132227:985|132231:728|159117:360|160363:1143|165392:1143|167293:350|176224:193|177577:404|177701:424|209642:156|210817:411|214426:316|224185:346
94471000	94248000	Secondary malignant neoplasm of parietal lobe (disorder)	Secondary malignant neoplasm of cerebrum (disorder)	defined	primitive	12	11	1	21932:18
762007007	312564004	Structure of synovial membrane of right knee (body structure)	Bone and/or joint structure of limb (body structure)	defined	primitive	15	7	8	97009:79|162653:40|162660:163|162662:161|162920:1214|163800:72|163801:53|163803:210|165698:342|183696:141|202960:198|220153:39|220172:56|221012:395|223507:1133|225807:136|227525:200|228606:118|232961:156|233444:239|234802:85|234805:98
16052551000119108	363056008	Tendinosis of right knee (disorder)	Degenerative disorder of extremity (disorder)	defined	primitive	8	4	4	15454:479
313881000119104	363056008	Atrophy of muscle of right forearm (disorder)	Degenerative disorder of extremity (disorder)	defined	primitive	7	4	3	15454:479
429390003	429713004	Topical anesthesia for procedure on eye (procedure)	Local anesthesia for procedure on eye (procedure)	defined	primitive	11	11	0	25165:7
205083002	398309008	Congenital talipes calcaneovalgus (disorder)	Talipes (disorder)	defined	primitive	10	7	3	96050:16|215592:32
699149005	73231008	Internal fixation of tibia without fracture reduction (procedure)	Internal fixation of tibia (procedure)	defined	primitive	10	10	0	579:5633|2283:1132|2326:61|2332:42|13786:91|14169:189|15656:63|23841:438|26242:31|26243:29|27510:671|27528:299|47810:287|48147:167|69339:95|69867:157|78363:754|87610:149|88527:439|88530:307|89743:127|89786:38|89787:76|89795:216|90992:100|107386:74|108326:417|112903:152|135187:203|136204:194|158583:575|159028:173|175240:320|178951:254|179810:122|179811:142|201785:221|210179:718|210180:224|210186:1…
719631004	372212007	Structure of body of left scapula (body structure)	Part of bone of upper limb (body structure)	defined	primitive	18	13	5	96299:536|96308:127|133026:44|162921:1206|225670:145|225675:298
91919002	275349007	Congenital absence of tympanic anulus (disorder)	Absence of skull bone (finding)	defined	primitive	11	5	6	11029:79|117644:103
364777007	225578007	Finding of eating / feeding / drinking ability (finding)	Drinking finding (finding)	defined	primitive	3	3	0	18834:29|52338:20|80100:13
49273004	268945009	Laparoscopy with removal of adnexal structures (procedure)	Examination of genitourinary system (procedure)	defined	primitive	10	8	2	5343:19|9547:11|82742:90|86681:341|137814:67|156651:571|159127:33|214551:71
735577004	448158001	Perforation of thoracoabdominal aorta co-occurrent and due to aneurysm of thoracoabdominal aorta (disorder)	Abnormality of thoracoabdominal aorta (disorder)	defined	primitive	14	10	4	52047:14|59202:453|60098:537|126418:66|136378:40|136829:52|145571:306|164309:21|164323:355|174144:201|180471:32|180472:40|180493:146|180507:60
308941000119107	363056008	Calcific tendinitis of left ankle (disorder)	Degenerative disorder of extremity (disorder)	defined	primitive	9	4	5	15454:479
313921000119106	363056008	Atrophy of muscle of right thigh (disorder)	Degenerative disorder of extremity (disorder)	defined	primitive	7	4	3	15454:479
309001000119104	363056008	Calcific tendinitis of right elbow (disorder)	Degenerative disorder of extremity (disorder)	defined	primitive	9	4	5	15454:479
1003530008	23986001	Glaucoma suspect caused by corticosteroid (disorder)	Glaucoma (disorder)	defined	primitive	8	7	1	62976:62|163262:694|165476:343|185484:422|205756:81
290239003	216483006	Accidental etodolac poisoning (disorder)	Accidental poisoning caused by antirheumatic (disorder)	defined	primitive	9	6	3	31636:45
16052711000119101	363056008	Tendinosis of left knee (disorder)	Degenerative disorder of extremity (disorder)	defined	primitive	8	4	4	15454:479
16006591000119109	363056008	Tophus of left hand co-occurrent and due to gout (disorder)	Degenerative disorder of extremity (disorder)	defined	primitive	11	4	7	15454:479
286342004	106133000	Difficulty producing appropriate voice volume (finding)	Language finding (finding)	defined	primitive	9	4	5	192784:69
172182006	608776007	Open reduction of fracture of orbit and internal fixation (procedure)	Open reduction of fracture of nasoethmoid complex with internal fixation (procedure)	defined	primitive	15	15	0	7097:328|29050:8|64978:178|87164:12|88896:29|89095:38|102527:186|104083:19|109361:24|109366:51|110960:213|111385:27|111386:33|111387:65|111389:38|111390:34|132147:30|134844:45|135291:213|137230:70|156456:33
308971000119100	363056008	Calcific tendinitis of left knee (disorder)	Degenerative disorder of extremity (disorder)	defined	primitive	10	4	6	15454:479
724612006	33603003	Osteonecrosis due to and following renal dialysis (disorder)	Complication of renal dialysis (disorder)	defined	primitive	9	5	4	89090:1448|229391:84
788632005	363057004	Lentigo of lip (disorder)	Degenerative disorder of head (disorder)	defined	primitive	11	5	6	15455:377|145889:510
9191009	48527009	Suture of tonsillar fossa (procedure)	Suture of pharynx (procedure)	defined	primitive	14	11	3	576:1534|579:5633|1444:464|5307:271|5309:4692|6534:235|6552:870|12533:154|13981:1269|17774:10|25698:918|27759:81|39105:214|52834:5547|63006:1101|64995:22|75820:271|79588:110|86521:13|89653:549|102528:1109|104043:124|104044:58|104842:82|107560:293|110282:414|110299:61|110649:64|130303:217|130304:62|130470:347|131451:108|136295:1506|136436:86|136439:130|148995:675|154376:181|154986:124|154989:589|1…
39387004	129106006	Diagnostic procedure on external ear (procedure)	Diagnostic procedure on ear (procedure)	defined	primitive	8	7	1	13648:31|60827:12|175076:104|189911:107|190756:458|202184:199|202262:2100|217734:446|217748:559|217932:49|217971:2487|218006:34
709411004	363056008	Hemiatrophy of lower limb (disorder)	Degenerative disorder of extremity (disorder)	defined	primitive	5	4	1	15454:479
1073891000119106	69896004	Deformity of left foot co-occurrent and due to rheumatoid arthritis (disorder)	Rheumatoid arthritis (disorder)	defined	primitive	11	8	3	21199:337|36271:7|37552:35|38069:134|49696:138|60247:397|84163:141|105724:61|108111:132|124500:58|124733:80|124771:407|124821:768|125125:9|127688:66|129000:380|131310:73|137284:35|137423:41|146537:16|146542:22|150224:145|150335:25|169574:100|171718:65|171719:13|173220:173|184376:88|184432:175|190430:418|190444:147|190449:100|190454:49|190473:92|190475:18|190479:287|206177:70|218324:43|218345:62
764874004	312749002	Structure of synovium of right foot joint (body structure)	Synovial structure of ankle and/or foot (body structure)	defined	primitive	17	13	4	97496:51|97958:125|107309:57|121679:92|128803:16|128807:34|128815:29|140199:151|141750:76|146226:84|149495:117|149496:121|153892:41|162383:100|162660:163|162668:51|162920:1214|163802:79|163803:210|165698:342|170859:62|182890:29|199121:56|199904:126|199950:45|202960:198|209854:130|212728:67|216653:72|216661:143|216662:152|225759:234|228606:118|231726:142|231773:54|233444:239
283045004	178770004	Exploration of muscle of hand (procedure)	Exploration of soft tissue of hand (procedure)	defined	primitive	10	10	0	1992:20|47907:64|62430:41|104726:26|132437:204|154055:73|175219:129
719490005	312564004	Structure of left patella (body structure)	Bone and/or joint structure of limb (body structure)	defined	primitive	15	7	8	162661:161|163793:72|163794:53|183649:141|203087:223|220152:39|220171:56|221075:395|221104:164|223508:1103|227526:200|232962:156|234801:98
16052631000119103	363056008	Tendinosis of left shoulder (disorder)	Degenerative disorder of extremity (disorder)	defined	primitive	9	4	5	15454:479
290309005	216483006	Accidental tiaprofenic acid poisoning (disorder)	Accidental poisoning caused by antirheumatic (disorder)	defined	primitive	9	6	3	31636:45
75143000	192730008	Toxic encephalitis caused by thallium (disorder)	Toxic encephalitis (disorder)	defined	primitive	10	8	2	48662:6|146347:21|197847:25
11818891000119109	239984004	Sprain of left hand (disorder)	Lesion of ligament of wrist and/or hand (disorder)	defined	primitive	10	7	3	2619:382|3621:290|4378:130|4382:311|4387:88|8553:676|8554:797|24389:524|24800:810|35054:1251|43748:449|43749:381|74095:200|145237:377|156011:2213|164856:607|169302:785|203680:446|222140:828
286328007	106133000	Does produce voice (finding)	Language finding (finding)	defined	primitive	7	4	3	192784:69
93220006	188089003	Malignant melanoma of skin of ear (disorder)	Malignant neoplasm of skin of ear and external auditory canal (disorder)	defined	primitive	11	11	0	2658:14|47089:37|86010:49|120144:75|120878:25|149258:83|157629:27|158089:76|158094:88|158100:177|171079:88|171081:119|194141:189|204601:178
239873007	363056008	Osteoarthritis of knee (disorder)	Degenerative disorder of extremity (disorder)	defined	primitive	8	4	4	15454:479
471971000124108	197480006	Anxiety disorder due to severe acute respiratory syndrome coronavirus 2 (disorder)	Anxiety disorder (disorder)	defined	primitive	6	6	0	42394:17|111605:107|147386:539|153757:163|189509:39|191095:415
111418006	34543006	Chronic endocervicitis with erosion (disorder)	Chronic cervicitis with erosion (disorder)	defined	primitive	14	13	1	16413:6|34930:100|90289:40|90292:77|102840:17|112469:105|143626:37
241455000	108284000	Ultrasound scan of thyroid (procedure)	Ultrasound procedure on endocrine system (procedure)	defined	primitive	10	8	2	16831:4|66240:19|66241:40|161879:15
713285002	416118004	Prophylactic oophorectomy (procedure)	Administration (procedure)	defined	primitive	11	3	8	13055:646|72161:73|135111:153|153527:940
212253002	429432009	Closed injury, axillary nerve (disorder)	Injury of nerve of shoulder region (disorder)	defined	primitive	10	9	1	678:193|2971:927|3626:895|3631:938|4807:281|4850:64|5741:214|5742:205|5743:196|35053:513|41408:440|43291:78|51787:322|54165:216|91345:320|134767:112|211389:263
49368008	14218005	Structure of right side of face (body structure)	Structure of side of head (body structure)	defined	primitive	15	12	3	202936:31|203012:41|226340:82
313831000119100	363056008	Atrophy of muscle of left thigh (disorder)	Degenerative disorder of extremity (disorder)	defined	primitive	7	4	3	15454:479
782565003	71341001	Structure of right femur (body structure)	Bone structure of femur (body structure)	defined	primitive	16	16	0	84599:30|96285:536|109094:33|109096:603|117041:139|118415:29|118416:46|120058:45|122503:96|122505:188|128472:64|141749:150|141753:90|141879:147|143490:115|143492:164|143495:108|154855:131|162920:1214|165698:342|165700:129|165702:41|174572:20|193080:170|199468:109|201671:22|201673:93|202944:131|202945:189|202967:463|212919:78|212929:109|216431:34|216434:34|216650:84|216651:231|216652:133|216654:20…
119798009	23953000	Neck artery transplantation (procedure)	Transplantation of artery of head and neck (procedure)	defined	primitive	9	9	0	13073:9|18374:58|18964:20|86392:32|177524:93|185086:49|227461:73|227467:75|227468:96
88366003	2780005	Reconstruction of mandible (procedure)	Osteoplasty of facial bones (procedure)	defined	primitive	12	12	0	13982:737|21378:666|21379:331|26707:248|46279:650|47838:38|69316:28|70293:30|70295:80|70337:111|78392:282|79908:321|79910:102|82242:13|82752:28|84680:89|87158:70|87222:128|105535:26|105636:31|106517:114|107559:40|107561:373|107562:23|107571:352|107585:84|130741:37|130743:77|131580:36|131583:19|132047:993|132227:985|132231:728|132235:74|132245:262|155915:49|155917:183|159117:360|159120:81|160363:1…
761977006	312564004	Articular cartilage of right foot (body structure)	Bone and/or joint structure of limb (body structure)	defined	primitive	15	7	8	162662:161|162920:1214|165698:342|183696:141|202386:155|220172:56|221012:395|223507:1133|227525:200|232961:156
313801000119107	363056008	Atrophy of muscle of left hand (disorder)	Degenerative disorder of extremity (disorder)	defined	primitive	7	4	3	15454:479
15958021000119103	254918001	Primary sarcoma of left kidney (disorder)	Sarcoma of kidney (disorder)	defined	primitive	13	11	2	10075:16|71963:22|77046:208|96992:160|107950:92|124584:22|173460:38|198221:232|206105:421
719635008	52900002	Structure of left glenoid (body structure)	Structure of body of scapula (body structure)	defined	primitive	18	17	1	71607:12|96299:536|96308:127|109098:594|133021:31|133022:24|133026:44|143496:108|162253:244|162921:1206|225670:145|225675:298
78794000	25358000	Abrasion and/or friction burn of trunk without infection (disorder)	Superficial injury without infection (disorder)	defined	primitive	8	6	2	60824:559|73124:321|79255:45|80490:227|82447:534|96531:392|102060:207|108194:137|113497:567|187058:353|187089:141
339781000119102	340491000119104	Hordeolum externum of left lower eyelid (disorder)	Hordeolum externum of left eyelid (disorder)	defined	primitive	12	11	1	35244:6|41795:43|90974:101|100536:14
265371001	268937004	Diagnostic fiberoptic endoscopic examination of upper gastrointestinal tract (procedure)	Examination of digestive system (procedure)	defined	primitive	8	8	0	42478:69|137818:89|198421:107|214553:98
303281000119103	363056008	Calcific tendinitis of right upper arm (disorder)	Degenerative disorder of extremity (disorder)	defined	primitive	9	4	5	15454:479
59697008	29728003	Excision of finger joint synovium (procedure)	Arthrectomy of finger (procedure)	defined	primitive	13	11	2	5392:190|8454:49|9283:8|14617:65|17412:28|78666:24|88082:81|95831:38|110011:162|121586:348|135282:182|179983:189|180016:343|194308:93|194311:112|196612:134|196632:273|204230:266|227920:208
764597005	312564004	Structure of sesamoid bone of left foot (body structure)	Bone and/or joint structure of limb (body structure)	defined	primitive	15	7	8	162661:161|183649:141|203087:223|211682:131|220171:56|221075:395|221104:164|223508:1103|227526:200|230744:45|232962:156
240864009	846685008	Biliary ascariasis (disorder)	Infection of biliary tract (disorder)	defined	primitive	14	7	7	39479:18
446501000124103	208611005	Closed bicondylar fracture of plateau of left tibia (disorder)	Closed fracture proximal tibia, lateral condyle (plateau) (disorder)	defined	primitive	18	16	2	51630:19|51641:8|77477:10
363195006	363197003	Manipulation procedure by body site (procedure)	Manipulation procedure by method (procedure)	defined	primitive	4	4	0	2454:2870|5903:535|7688:74|76069:19|79818:109|86448:1507|88159:135|136198:3133|136867:478|157957:294|163639:2442|176706:164|179774:384
42332004	397159007	Fistulization of appendix (procedure)	Exteriorization of intestine (procedure)	defined	primitive	11	10	1	7917:87|43592:31|53371:25|66989:261|79715:135|107107:202|109630:29|130457:493|132213:273|132595:38|132686:163|155693:53|155698:30|155714:81|155723:109|155959:99|156909:149|156914:159|163463:849|163467:77|163879:243|166194:123|166203:448|175461:53|175474:54|176221:205|176582:135|176728:546|179300:172|196440:143|196446:103|214473:295|214474:581|220018:290|227202:140
782379007	725401007	Structure of capsule of left intertarsal joint (body structure)	Structure of soft tissue of foot (body structure)	defined	primitive	18	14	4	121678:92|146227:84|149486:117|149494:121|153891:41|162384:100|165693:342|199122:56|199447:62|199902:126|199948:45|200018:89|212727:67|225758:234|231724:142|231772:54
91896009	275349007	Congenital absence of mandible (disorder)	Absence of skull bone (finding)	defined	primitive	12	5	7	11029:79|117644:103
231290008	302428009	Infiltration of local anesthetic and steroid to subcutaneous tissue (procedure)	Injection of therapeutic substance into subcutaneous tissue (procedure)	defined	primitive	10	10	0	12815:8|44941:54|65023:66
286248002	106133000	Able to use vocal tunes and phonetic units (finding)	Language finding (finding)	defined	primitive	7	4	3	192784:69
719630003	52900002	Structure of right acromion (body structure)	Structure of body of scapula (body structure)	defined	primitive	18	17	1	71608:12|96285:536|96297:127|109096:603|133023:31|133024:24|133027:44|143495:108|162252:244|162920:1214|225671:145|225676:298
119922005	268937004	Biliary tract endoscopy (procedure)	Examination of digestive system (procedure)	defined	primitive	9	8	1	42478:69|137818:89|182044:212|188196:710|198421:107|214553:98
128701000119108	6858004	Capsulitis of tarsus (disorder)	Capsulitis (disorder)	defined	primitive	10	7	3	3714:374|5424:962|9003:364|58101:520|60047:777|63955:1143|70195:132|71058:283|126528:91|127604:123|145223:251|145238:72|151374:378|151449:616|151489:180|164926:934|168356:82|168373:363|168428:366|185458:396|188075:1053|190103:160|190110:492|192198:725|192202:436|204681:276|204817:647|204916:338|204941:853|206545:285|206946:546|218365:547
290235009	216483006	Accidental diclofenac poisoning (disorder)	Accidental poisoning caused by antirheumatic (disorder)	defined	primitive	9	6	3	31636:45
1052240009	445424004	Paresis of right vocal cord (disorder)	Weakness of vocal cord (finding)	defined	primitive	8	7	1	9316:166|9317:33|9318:69|14348:948|25748:166|25749:329|47282:121|54023:289|60099:74|60101:178|60103:575|116639:419|116645:1074|116651:1403|123764:1290|126578:506|169890:324|215687:154|218476:64|226027:365|226039:90|226042:473
212346008	735756004	Open injury pudendal nerve (disorder)	Injury of peripheral nerve of pelvis (disorder)	defined	primitive	10	9	1	2971:927|4784:390|4809:155|4811:38|4815:50|5741:214|5742:205|35988:1538|41914:130|41916:49|43298:142|51787:322|63598:490|72372:535|80475:610|91345:320|126598:160|127116:127|156011:2213|211387:155
764267003	897027008	Structure of bone of left ankle and/or foot (body structure)	Bone structure of free lower limb (body structure)	defined	primitive	14	13	1	49683:46|49816:46|96299:536|114205:33|116534:94|116535:94|117042:139|119943:56|122498:96|122500:188|141744:150|141748:90|141878:147|143489:164|153252:11|154846:65|154854:131|162921:1206|163050:15|165693:342|181395:61|182452:49|183194:22|183199:39|183648:25|193079:170|198069:50|199422:103|199444:52|199463:109|199649:120|201677:50|201679:50|203085:463|203087:223|208108:28|211673:57|211675:102|21167…
38502004	66369007	Intracranial aneurysmectomy with anastomosis (procedure)	Aneurysmectomy of head and neck artery (procedure)	defined	primitive	14	11	3	16689:9|83542:17|129571:84|227480:105
764118005	127951001	Structure of left iliac vein (body structure)	Structure of subregion of lower limb (body structure)	defined	primitive	15	10	5	37981:49|165694:85|166810:45|185703:71|193927:144|212052:91|213378:67
368331000119100	248330001	Short stature co-occurrent and due to endocrine disorder (disorder)	General growth finding (finding)	defined	primitive	8	5	3	76969:33|81266:19
127085002	30746006	Submaxillary lymphadenopathy (disorder)	Lymphadenopathy (disorder)	defined	primitive	7	5	2	168406:33|188040:244
707529004	707585008	Overlapping squamous cell carcinoma of oropharynx (disorder)	Primary squamous cell carcinoma of oropharynx (disorder)	defined	primitive	14	13	1	30372:24|30383:28|48973:118|48974:166|123715:55|123721:47
94027007	93834003	Primary malignant neoplasm of skin of groin (disorder)	Primary malignant neoplasm of inguinal region (disorder)	defined	primitive	14	8	6	21882:30|85299:63|107981:113|124301:80|133574:131
32057000	78767004	Removal of foreign body from bursa of hand (procedure)	Removal of foreign body from soft tissue of hand (procedure)	defined	primitive	9	8	1	20626:12|104993:28|159308:40|224170:101
286246003	106133000	Difficulty using phonological processes (finding)	Language finding (finding)	defined	primitive	9	4	5	192784:69
722144005	281747007	Skin of finger of left hand (body structure)	Skin of part of digit (body structure)	defined	primitive	20	14	6	167173:16|167184:57|221089:45|225772:152|227798:47|228620:92|228624:73|230629:128|234808:124|234812:129|234816:147
409083006	106167005	Finding related to attentiveness (finding)	Consciousness related finding (finding)	defined	primitive	6	5	1	134255:19|141610:171|158332:38|192795:276
764813003	896768004	Structure of epiphyseal plate of proximal left radius (body structure)	Joint structure of free upper limb (body structure)	defined	primitive	19	12	7	54478:65|59600:54|61703:82|117006:122|142172:24|142429:24|142430:13|142432:21|142434:86|142435:148|142446:28|142459:48|144639:69|157122:83|164344:26|182463:87|190333:227|190334:76|190335:419|190345:87|193073:374|193076:90|193083:31|193085:50|193098:109|195515:395|200399:60|201657:123|201686:476|202817:141|202828:422|203085:463|214220:76|215143:260|219868:169|219871:246|219874:176|219877:240|21987…
402951004	72083004	Oral mucous membrane lesion due to late syphilis (disorder)	Late syphilis (disorder)	defined	primitive	13	7	6	40185:169|135670:116
203003003	363056008	Achilles degeneration (disorder)	Degenerative disorder of extremity (disorder)	defined	primitive	8	4	4	15454:479
302215000	414253004	Thrombocytopenic disorder (disorder)	Finding of cellular component of blood (finding)	defined	primitive	8	3	5	61909:192|128324:123|128330:130|128341:282|129098:173|129100:364|129105:216|157433:346|160675:82|168731:209|172577:633|179771:104|184237:281|184473:277|190418:119|190420:133|190421:104|190422:161|190423:166|190425:61|191348:173|198004:215|200520:280|201823:49|202623:332|203428:185|204348:188|214821:861|214825:129|214946:87|223160:212|226410:281|227123:134
721126004	113242000	Tendon structure of left abductor pollicis longus (body structure)	Structure of tendon and tendon sheath of forearm (body structure)	defined	primitive	17	13	4	131464:13
249763000	363056008	Calcinosis in fingers (disorder)	Degenerative disorder of extremity (disorder)	defined	primitive	8	4	4	15454:479
286252002	106133000	Difficulty using vocal tunes and phonetic units (finding)	Language finding (finding)	defined	primitive	9	4	5	192784:69
722144005	725395007	Skin of finger of left hand (body structure)	Structure of soft tissue of finger (body structure)	defined	primitive	20	16	4	221854:84
62260007	363056008	Pretibial pigmental patches due to diabetes mellitus (disorder)	Degenerative disorder of extremity (disorder)	defined	primitive	11	4	7	15454:479
290301008	216483006	Accidental sulindac poisoning (disorder)	Accidental poisoning caused by antirheumatic (disorder)	defined	primitive	9	6	3	31636:45
18644006	300408001	Increased gastric tonus (finding)	Finding of tone of abdomen (finding)	defined	primitive	7	5	2	24231:270|60100:428|81346:19|163488:523|230671:36
420231008	169014003	Fluoroscopic angiography with contrast and drainage of heart (procedure)	Fluoroscopy and radiography (procedure)	defined	primitive	11	7	4	61932:66|81708:98|160678:133|163903:208|176871:380
290483005	216577006	Accidental nitrous oxide poisoning (disorder)	Accidental poisoning caused by gaseous anesthetic (disorder)	defined	primitive	8	7	1	31665:17|57880:488|80929:45|138177:588|200720:501
724584009	444578005	Benign osteogenic neoplasm of articular cartilage of vertebral column (disorder)	Disorder of articular cartilage of vertebral column (disorder)	defined	primitive	10	8	2	27405:10|58825:14|123386:39|150037:42|150052:138|165598:70|167020:123|194186:17|206254:93
430097009	386585008	Constipation due to spasm of colon (disorder)	Functional disorder (disorder)	defined	primitive	10	3	7	20091:115|56728:774|112265:130|121540:548|132079:409|139107:285|144466:76|173128:675|174316:708|181783:246|197766:244|201273:534|217313:794
239872002	363056008	Osteoarthritis of hip (disorder)	Degenerative disorder of extremity (disorder)	defined	primitive	8	4	4	15454:479
303171000119107	363056008	Calcific tendinitis of left hand (disorder)	Degenerative disorder of extremity (disorder)	defined	primitive	10	4	6	15454:479
1080561000119103	254918001	Primary leiomyosarcoma of left kidney (disorder)	Sarcoma of kidney (disorder)	defined	primitive	13	11	2	10075:16|96992:160|124584:22|173460:38|198221:232|206105:421
290274002	216483006	Accidental mefenamic acid poisoning (disorder)	Accidental poisoning caused by antirheumatic (disorder)	defined	primitive	9	6	3	31636:45
286353005	106133000	Does not imitate vocalization (finding)	Language finding (finding)	defined	primitive	9	4	5	192784:69
314197008	428460002	Dislocation of thoracic facet joint (disorder)	Arthropathy of thoracic facet joint (disorder)	defined	primitive	9	9	0	3737:71|9361:1198|11315:538|12130:10|41829:273|44790:180|50607:545|52587:91|70192:212|71388:39|81293:126|92395:56|94345:80|100398:263|109531:475|115497:1017|115498:135|145461:424|145968:355|165005:353|165800:331|166840:97|170168:115|173082:150|174822:122|186715:1154|190662:755|191477:558|201476:49|205977:419|207671:374|230337:16
470251000124100	223455001	Assistance with application procedure (procedure)	Assisting with procedure (procedure)	defined	primitive	4	4	0	30936:14|51470:601
84828003	414253004	Leukopenia (disorder)	Finding of cellular component of blood (finding)	defined	primitive	8	3	5	61909:192|128324:123|128330:130|128341:282|129098:173|129100:364|129105:216|157433:346|168731:209|172577:633|175547:40|184473:277|190418:119|190420:133|190421:104|190422:161|190423:166|190425:61|191348:173|198004:215|200520:280|201823:49|202623:332|214821:861|223160:212|226410:281
308111000119106	203534009	Acquired pes planus of right foot (disorder)	Acquired pes planus (disorder)	defined	primitive	8	7	1	25403:50|55547:140|55819:127|61541:317|91147:168|138544:81|147325:153|161616:402|169155:179|169158:101|185939:373|188468:193
364777007	289156007	Finding of eating / feeding / drinking ability (finding)	Feeding finding (finding)	defined	primitive	3	3	0	484:8|18834:29|52338:20|80100:13|226679:13|230839:23
440341003	387694003	Closed manual reduction of fracture of head of radius (procedure)	Manipulation of elbow joint (procedure)	defined	primitive	13	10	3	5393:43|12477:165|22864:19|22865:22|22866:33|26611:53|47768:23|47834:116|52217:39|79417:48|88196:104|135225:53|210188:84|218035:115
722672002	707585008	Primary squamous cell carcinoma of base of tongue (disorder)	Primary squamous cell carcinoma of oropharynx (disorder)	defined	primitive	14	13	1	30372:24|30383:28|34400:37|48464:45|48973:118|48974:166|123715:55|123721:47
90999005	78659003	Division of artery of head and neck (procedure)	Incision of artery of head and neck (procedure)	defined	primitive	10	9	1	13067:11|166506:30|179202:44
225849004	106133000	Does not talk about problem (finding)	Language finding (finding)	defined	primitive	6	4	2	192795:276|192798:48|210969:59|216161:63
109381003	363056008	Sclerosis of saphenous vein (disorder)	Degenerative disorder of extremity (disorder)	defined	primitive	9	4	5	15454:479
261402001	360518004	Structure of left internal thoracic artery (body structure)	Branch of internal thoracic artery (body structure)	defined	primitive	16	11	5	56386:220|58771:66|58773:102|58775:81|59057:145|61010:547|61433:941|83957:121|92025:26|104195:348|132791:44|140542:38|140765:256|140767:514|144324:498|145302:121|145309:170|157328:149|157341:54|157348:242|162127:603|162969:792|162970:1236|162996:532|166797:387|167251:101|181062:873|182239:1698|193732:50|193735:126|193745:177|195235:302|195239:166|196223:565|208755:45|211640:1671|212036:131|212088…
78785006	79632004	Amputation of toe at interphalangeal joint (procedure)	Disarticulation of toe (procedure)	defined	primitive	12	11	1	20737:13|175652:40
774020005	281747007	Skin structure of right thumb (body structure)	Skin of part of digit (body structure)	defined	primitive	20	14	6	115108:18|167171:11|167174:16|167182:47|167185:57|221021:45|221849:71|225771:134|225773:152|227799:39|227800:47|228619:92|228625:73|230628:120|230630:128|234810:144|234811:124|234813:129|234817:147
112778003	284403001	Arthrotomy with exploration of interphalangeal joint of toe (procedure)	Examination of joint of foot (procedure)	defined	primitive	11	10	1	11588:25|11589:16|56689:25|67278:69|88764:41|88766:32|111721:26|112377:76|130578:43|139701:71|139702:146|154069:25|154083:47|154089:73|159300:124|175221:251|196645:40|196646:56|204149:135|217356:72|217357:104|225195:59
27010001	38829003	Partial excision of large intestine (procedure)	Partial excision (procedure)	defined	primitive	11	6	5	799:474|7110:959|11324:679|22162:1311|24887:403|53681:690|77017:524|88209:505|99293:425
764598000	312564004	Structure of sesamoid bone of right foot (body structure)	Bone and/or joint structure of limb (body structure)	defined	primitive	15	7	8	162662:161|183696:141|202969:223|211684:131|216669:164|220172:56|221012:395|223507:1133|227525:200|230745:45|232961:156
313931000119109	363056008	Atrophy of muscle of right upper arm (disorder)	Degenerative disorder of extremity (disorder)	defined	primitive	7	4	3	15454:479
781030009	312678005	Structure of tendon sheath of right shoulder region (body structure)	Synovial structure of shoulder region (body structure)	defined	primitive	14	11	3	133042:10|133049:52|142022:906|162975:690|164348:119|182880:88|196184:40|199132:143|199133:138|209874:86|209879:48|216239:177|216662:152|221012:395|221812:74|223411:324|223507:1133|227534:207|227535:193|231715:157|231734:153
95187002	95186006	Nodular lymphoma of intrapelvic lymph nodes (disorder)	Nodular lymphoma of intra-abdominal lymph nodes (disorder)	defined	primitive	12	12	0	2720:10|22049:4|46815:10|67731:26|78785:20|133509:20|222101:61
55614008	83554005	Excision of flexor tendon of finger (procedure)	Operation on soft tissue of hand (procedure)	defined	primitive	10	7	3	7134:644|96363:485|110012:91|135283:108|157982:882|161180:208|177598:614
429373009	446811003	Dual energy X-ray absorptiometry of heel (procedure)	X-ray of bone of foot (procedure)	defined	primitive	11	10	1	25861:43|26198:287|27611:14|47917:14|54894:25|112377:76|113376:34|117117:37|141600:62|165756:247|225197:90
95894002	363057004	Atrophic thrush (disorder)	Degenerative disorder of head (disorder)	defined	primitive	9	5	4	15455:377|145889:510
703280000	363056008	Hemosiderosis of lower limb due to venous insufficiency (disorder)	Degenerative disorder of extremity (disorder)	defined	primitive	10	4	6	15454:479
443971004	363056008	Arteriosclerosis of artery of extremity (disorder)	Degenerative disorder of extremity (disorder)	defined	primitive	8	4	4	15454:479
473040003	308635004	Complication associated with cardiac pacemaker lead (disorder)	Disorder of prostheses and implants (disorder)	defined	primitive	8	4	4	39752:121|102588:124
28646009	83554005	Repair of tendon sheath of hand (procedure)	Operation on soft tissue of hand (procedure)	defined	primitive	9	7	2	11810:470|44564:1062|57963:413|61610:2401|66325:140|82613:540|85583:652|88110:239|103077:454|106291:79|110363:158|131156:588|135161:146|135211:660|135767:595|155242:663|158910:465|175245:681|194520:649|196502:1678|202258:1002|204186:568|204248:1952|204298:723
443747002	29923002	Arthroscopic shaving of articular cartilage of knee (procedure)	Shaving (procedure)	defined	primitive	12	6	6	799:474|1980:218|7110:959|8527:784|11324:679|22162:1311|23100:196|23842:201|27313:10|42678:1848|53729:376|56616:1250|56637:91|61993:226|63385:474|65413:11|65414:9|65415:24|77017:524|78632:36|80885:1392|88209:505|111452:190|128196:183|131106:269|131714:1579|135158:358|135688:162|135689:41|135693:28|135703:96|136299:1506|136314:300|137959:68|139373:146|139694:253|153778:449|158762:17|159135:2172|15…
89609005	83554005	Curettage of tendon sheath of hand (procedure)	Operation on soft tissue of hand (procedure)	defined	primitive	8	7	1	44564:1062|57963:413|61610:2401|66325:140|85583:652|88110:239|103077:454|135161:146|135211:660|135767:595|158910:465|175245:681|194520:649|196502:1678|202258:1002|204186:568|204248:1952|204298:723
10754701000119100	31516002	Genital herpes simplex in mother complicating childbirth (disorder)	Viral disease in mother complicating pregnancy, childbirth AND/OR puerperium (disorder)	defined	primitive	10	6	4	53832:28|89317:14|127186:67
15737081000119106	95677002	Secondary cataract of right eye with vision obscured (disorder)	Disorder of vision (disorder)	defined	primitive	13	5	8	23657:26|56728:774|134406:47|167041:227|173128:675|187489:25|187499:30
216487007	216483006	Accidental poisoning caused by ibuprofen (disorder)	Accidental poisoning caused by antirheumatic (disorder)	defined	primitive	9	6	3	31636:45
289161009	225578007	Finding of appetite (finding)	Drinking finding (finding)	defined	primitive	3	3	0	18834:29
685641000119102	93834003	Primary leiomyosarcoma of inguinal region (disorder)	Primary malignant neoplasm of inguinal region (disorder)	defined	primitive	10	8	2	21882:30|40709:110|85299:63|107961:190|107981:113|124301:80|124302:257|133574:131
16765001	65308008	Excision of lesion of auricle of ear, radical (procedure)	Excision of lesion of external ear, radical (procedure)	defined	primitive	12	11	1	19517:5|82337:12|200105:54|214160:26|217367:61|224246:100|232687:144
762099003	281640004	Skin structure of left hand (body structure)	Skin of part of hand (body structure)	defined	primitive	17	17	0	74135:68|74136:68|74137:68|74138:68|114978:13|167179:39|167181:47|167184:57|221083:78|221087:51|221848:71|221854:84|225763:101|225770:134|225772:152|227796:39|227798:47|228620:92|228624:73|230626:120|230629:128|230631:83|232883:65|233218:107|233220:107|233222:107|233224:107|234808:124|234809:144|234812:129|234814:134|234816:147|234818:132|234819:132|234820:132|234821:132
90204000	402694007	Carbuncle of scalp (disorder)	Dermatosis of scalp (disorder)	defined	primitive	11	8	3	24765:64|30610:34|53908:487|123221:125|133283:82|145523:356|145657:173|146573:72|146585:352|177977:450|185449:47|194090:138|194091:188
33757002	79843009	Fulguration of urethral polyps (procedure)	Fulguration of urethra (procedure)	defined	primitive	12	11	1	13963:32|13965:62|16312:5|21135:8|69002:18|78578:38|84287:52|87336:77|87337:135|87343:69|136302:337|176712:114|177045:26|177048:30|193980:72|196115:105|204213:169|204214:287|210564:74|224203:260|224230:157
609467006	57797005	Induced termination of pregnancy complicated by laceration of bowel (disorder)	Induced termination of pregnancy (disorder)	defined	primitive	10	6	4	29136:16|29137:33|29648:79|45574:15|45819:18|45820:37|45821:26|48391:76|86182:102|98495:94|101673:22|101674:23|106067:102|106734:20|106744:101|106745:78|116354:338|120812:59|122611:223|122612:118|122614:80|125996:111|125998:89|128281:45|131985:82|131999:92|132713:55|132714:78|132715:87|132876:94|132883:86|132884:37|136566:95|136959:111|136960:114|139541:29|139549:34|139558:57|139559:75|139561:56|…
359546006	178770004	Exploration of tendon of hand (procedure)	Exploration of soft tissue of hand (procedure)	defined	primitive	10	10	0	1992:20|47907:64|62430:41|104726:26|132437:204|154055:73|175219:129
6483008	42930003	Tyrosinase-negative oculocutaneous albinism (disorder)	Inborn error of amino acid metabolism (disorder)	defined	primitive	13	7	6	19430:125|19432:93|34558:138|34559:91|48376:98|70437:132|74520:41|76533:52|92661:178|92664:47|105812:101|106832:170|106833:172|108857:65|108858:172|112698:159|114768:73|123226:94|125595:131|125599:140|125670:148|162059:90|172033:116|172034:79|172035:177|172036:78|190835:110|219074:202|219094:211|219137:231
15668201000119106	766243008	Talipes varus of left foot (disorder)	Talipes varus (disorder)	defined	primitive	10	8	2	4028:52|4031:25|5590:10|5591:14|38963:60|38970:103|42099:19|42101:11|42102:72|55643:21|55682:46|55724:19|55725:12|58058:17|76434:24|78180:106|96043:22|96046:39|98189:20|98194:14|98195:13|98197:23|100418:12|100419:9|100655:44|100699:73|100950:25|100960:37|100968:39|100969:12|100971:66|101174:98|126635:11|139482:24|139497:42|139498:46|152349:41|152350:46|169321:238|169791:68|169844:210|173477:108|1…
11833711000119107	11833631000119105	Sprain of tibiofibular ligament of left ankle (disorder)	Sprain of left ankle (disorder)	defined	primitive	11	10	1	2971:927|3618:175|3619:141|3624:273|3625:161|3628:346|3630:256|3806:196|4381:159|4385:124|4388:106|4398:165|4401:175|7748:198|7749:210|10596:111|29644:37|29645:124|29646:37|30744:123|30751:61|30832:505|30836:353|30837:164|35049:457|35050:592|35051:314|35176:168|35177:127|41387:111|42967:74|52142:137|52144:435|52145:53|52146:65|52147:411|52148:114|58624:37|77777:58|119950:157|119951:171|119957:310…
262971000	239972001	Tendon injury - hand (disorder)	Soft tissue lesion of wrist and hand (disorder)	defined	primitive	9	5	4	8553:676|8554:797|35054:1251|156011:2213
866238002	81745001	Structure of extraocular muscle of left eye (body structure)	Structure of eye proper (body structure)	defined	primitive	18	13	5	208359:56|208375:173|208524:486
51796005	73231008	Intramedullary nailing of tibia (procedure)	Internal fixation of tibia (procedure)	defined	primitive	13	10	3	579:5633|2283:1132|2326:61|2332:42|13786:91|14169:189|15656:63|20845:32|23841:438|26138:20|26242:31|26243:29|27063:25|27510:671|27528:299|47810:287|48147:167|69339:95|69867:157|78363:754|87159:27|87610:149|88527:439|88530:307|89743:127|89786:38|89787:76|89795:216|89816:7|90992:100|107386:74|108326:417|112903:152|135187:203|136204:194|158583:575|159028:173|175240:320|178951:254|179810:122|179811:1…
55357008	32535000	Diagnostic radiography of tibia, combined anteroposterior and lateral (procedure)	Diagnostic radiography, anteroposterior (procedure)	defined	primitive	8	6	2	77254:55|77255:9|97524:14|97525:128|111592:15|142943:36|165962:67|175638:20|183815:97|190754:177|205561:103|221668:130
735083009	279005008	Part of left breast (body structure)	Region of breast (body structure)	defined	primitive	14	14	0	75054:22
719546002	312816002	Structure of epiphyseal plate of distal left tibia (body structure)	Joint structure of ankle and/or foot (body structure)	defined	primitive	19	13	6	32827:13|73086:33|73087:30|93228:65|93517:12|93528:45|93535:50|93554:47|93560:18|117042:139|118316:45|118317:73|122500:188|141744:150|153896:17|154846:65|154848:37|154854:131|193079:170|193088:73|193089:106|198069:50|198071:43|198073:70|203085:463|221056:231|221080:239|221181:64|225758:234
366405002	298504003	Finding of thoracic spine - range of movement (finding)	Finding of movement of thoracic spine (finding)	defined	primitive	6	6	0	9361:1198|44790:180|50607:545|52587:91|81293:126|145968:355
363112005	268937004	Exploration of digestive system (procedure)	Examination of digestive system (procedure)	defined	primitive	8	8	0	42478:69|137818:89|182044:212|188196:710|198421:107|214553:98
719190002	363056008	Atrophy of gastrocnemius muscle (disorder)	Degenerative disorder of extremity (disorder)	defined	primitive	7	4	3	15454:479
15687921000119105	6858004	Capsulitis of metatarsophalangeal joint of left foot (disorder)	Capsulitis (disorder)	defined	primitive	11	7	4	3714:374|5424:962|9003:364|38929:16|38930:10|38933:10|58101:520|60047:777|63955:1143|70195:132|71058:283|126454:21|126528:91|127604:123|145223:251|145238:72|150339:638|151371:19|151374:378|151449:616|151489:180|164926:934|168356:82|168373:363|168428:366|185458:396|188075:1053|190103:160|190110:492|192198:725|192202:436|204671:10|204681:276|204817:647|204916:338|204941:853|206545:285|206946:546|21…
75652008	42930003	Familial renal iminoglycinuria (disorder)	Inborn error of amino acid metabolism (disorder)	defined	primitive	11	7	4	2773:259|18281:1561|19344:606|19430:125|19432:93|28314:280|34558:138|34559:91|35738:2240|37053:2021|48376:98|70437:132|85938:1293|92661:178|105106:186|106832:170|106833:172|108858:172|112698:159|114403:689|114732:486|114768:73|125595:131|125599:140|125670:148|162059:90|172035:177|172036:78
274799001	268937004	Examination of salivary gland (procedure)	Examination of digestive system (procedure)	defined	primitive	8	8	0	42478:69|137818:89|182044:212|188196:710|198421:107|214553:98
708013001	363057004	Verruciform xanthoma of oral mucous membrane (disorder)	Degenerative disorder of head (disorder)	defined	primitive	11	5	6	15455:377|145889:510
734210004	712523000	Bone structure of right patella (body structure)	Structure of short bone of lower limb (body structure)	defined	primitive	16	14	2	163051:15|201678:50
774111003	372208001	Structure of right anterior inferior iliac spine (body structure)	Part of bone of lower limb (body structure)	defined	primitive	20	13	7	96285:536|109094:33|109096:603|143490:115|143492:164|143495:108|162920:1214|165698:342
764718001	725401007	Structure of capsule of metatarsophalangeal joint of right foot (body structure)	Structure of soft tissue of foot (body structure)	defined	primitive	20	14	6	121679:92|146226:84|149495:117|149496:121|153892:41|162383:100|165698:342|199121:56|199464:62|199904:126|199950:45|199956:83|200017:89|212728:67|225759:234|231726:142|231773:54
365632008	250311007	Finding of platelet count (finding)	Platelet finding (finding)	defined	primitive	5	5	0	42877:58|62353:25|63552:24|66633:44|87154:31|93677:27|108608:81|128329:152|128330:130|128332:119|128341:282|129098:173|129100:364|129104:202|129105:216|132078:65|133156:111|134109:13|134110:19|147137:142|148586:39|157433:346|157457:153|160655:369|160657:444|161260:42|161266:48|171657:47|171659:44|171661:88|171662:95|171665:91|171666:49|171667:40|172577:633|172586:60|173751:81|173756:134|175554:20…
721150002	106133000	Able to use phonetic units (finding)	Language finding (finding)	defined	primitive	7	4	3	192784:69
448811000124104	112101000119101	History of cerebral meningioma (situation)	History of meningioma (situation)	defined	primitive	7	7	0	30648:16|30710:18
725011006	39848009	Neck pain co-occurrent with neurological deficit following whiplash injury to neck (disorder)	Whiplash injury to neck (disorder)	defined	primitive	8	6	2	4395:77|6924:191|10496:142|34905:431|35109:139
176359001	363106000	Endoscopic removal of urethral stent (procedure)	Endoscopic removal from urinary system (procedure)	defined	primitive	10	8	2	1498:119|7222:582|11324:679|111664:490|133299:1590|135038:263|139636:1909|152731:1323|204127:1768
705043000	450792002	Revision of transforaminal interbody fusion of joint of lumbar spine (procedure)	Revision of fusion of lumbar spine (procedure)	defined	primitive	13	9	4	1264:243|1945:125|1946:66|12731:964|24096:680|27010:291|30341:744|48304:92|53727:317|111440:170|214412:796
16005191000119106	363056008	Neuralgic amyotrophy of left brachial plexus (disorder)	Degenerative disorder of extremity (disorder)	defined	primitive	11	4	7	15454:479
15115006	48658001	Duodenal ulcer with hemorrhage AND with perforation but without obstruction (disorder)	Peptic ulcer with hemorrhage but without obstruction (disorder)	defined	primitive	14	10	4	3064:207|7421:66|12677:32|59989:28|66518:28|83100:20|89466:148|102446:112|112469:105|154927:291|161824:71|186813:42
343341000119108	349271000119106	Subconjunctival hemorrhage of bilateral eyes (disorder)	Conjunctival hemorrhage of bilateral eyes (disorder)	defined	primitive	12	11	1	39612:12|75853:586|83648:71|91587:37|95717:29|97184:206|119668:124|121767:109|128965:158|148157:129
74864006	449658009	Transfer of extensor hallucis longus tendon (procedure)	Transplantation of tissue of lower limb (procedure)	defined	primitive	11	7	4	69864:63|69865:41|69866:33|106278:54|185088:109
46218001	300408001	Decreased gastric tonus (finding)	Finding of tone of abdomen (finding)	defined	primitive	7	5	2	24231:270|60100:428|81346:19|163488:523|230671:36
720620003	372212007	Structure of acromial end of left clavicle (body structure)	Part of bone of upper limb (body structure)	defined	primitive	19	13	6	96299:536|96308:127|133026:44|133053:76|162921:1206|225670:145|225675:298
15739561000119101	84333006	Glaucoma of right eye due to lens disorder (disorder)	Glaucoma associated with lens disorder (disorder)	defined	primitive	9	9	0	38714:15|39069:19|39807:23|50854:16|75787:6|76436:51|95992:20|121504:32|191653:48|191669:33|191676:79|191688:27
11818651000119100	239984004	Sprain of interphalangeal joint of finger of right hand (disorder)	Lesion of ligament of wrist and/or hand (disorder)	defined	primitive	10	7	3	3621:290|4378:130|4382:311|4387:88|8553:676|8554:797|24389:524|35054:1251|43748:449|43749:381|74095:200|145237:377|156011:2213|164856:607|169302:785|203680:446
292451000119106	292471000119102	Inflammation of peripheral nerve of left foot (disorder)	Inflammation of peripheral nerve of left lower limb (disorder)	defined	primitive	9	8	1	3580:183|3653:138|14404:22|21124:292|21133:173|31145:25|76267:197|121351:444|146569:238|150735:267|151374:378|171948:460|204622:221|204692:299|205109:269
1075751000119105	363056008	Atrophy of muscle of right foot (disorder)	Degenerative disorder of extremity (disorder)	defined	primitive	7	4	3	15454:479
313791000119106	363056008	Atrophy of muscle of left forearm (disorder)	Degenerative disorder of extremity (disorder)	defined	primitive	7	4	3	15454:479
428603007	446749008	X-ray of hand and wrist for bone age (procedure)	X-ray of bone of hand (procedure)	defined	primitive	11	10	1	8894:9|66746:69|119089:43|136209:217|161815:76
111861003	49183009	Herpes zoster with nervous system complication (disorder)	Herpes zoster with complication (disorder)	defined	primitive	9	8	1	9114:79|53738:852|84021:372|192088:213|192133:163
724833000	73442001	Stevens-Johnson and toxic epidermal necrolysis overlap syndrome caused by drug (disorder)	Stevens-Johnson syndrome (disorder)	defined	primitive	12	11	1	19625:28|31497:29|31498:10|31504:25|35906:60|47213:61|47214:60|48682:24|53392:294|53393:127|71178:16|71206:12|86185:26|90389:18|90392:80|96848:117|96854:54|99311:160|112966:37|118990:25|118995:72|125036:99|134214:152|134216:139|138174:71|138177:588|138179:34|138180:84|163268:129|163269:175|167616:44|181202:82|204543:166
211432007	211426002	Splinter of foot, without major open wound, infected (disorder)	Splinter of foot, without major open wound (disorder)	defined	primitive	9	9	0	10803:17|43264:9|44783:28|62751:9|68037:9|79273:15|80777:23|130044:48|206369:46|222779:32
255229001	268937004	Endoscopy of pancreas (procedure)	Examination of digestive system (procedure)	defined	primitive	10	8	2	42478:69|137818:89|182044:212|188196:710|198421:107|214553:98
15956181000119102	12246601000119101	Secondary adenocarcinoma of bilateral lungs (disorder)	Secondary malignant neoplasm of bilateral lungs (disorder)	defined	primitive	14	12	2	41485:12
265692007	177593005	Incision of lesion of skin of head or neck (procedure)	Incision of skin of head or neck (procedure)	defined	primitive	11	10	1	1722:9|45521:214|87569:30|136548:44|153576:204
50805004	363057004	Atrophy of tongue (disorder)	Degenerative disorder of head (disorder)	defined	primitive	10	5	5	15455:377|145889:510
303261000119107	363056008	Calcific tendinitis of right shoulder (disorder)	Degenerative disorder of extremity (disorder)	defined	primitive	9	4	5	15454:479
295571000119109	363056008	Calcification and ossification of muscle of shoulder due to burn (disorder)	Degenerative disorder of extremity (disorder)	defined	primitive	10	4	6	15454:479
439705009	440561008	Suture of digital nerve of hand (procedure)	Suture of nerve of hand (procedure)	defined	primitive	11	11	0	21397:11|26694:7|48112:102|67154:77|67189:79|87765:35|87767:157|152992:111|179232:438|225318:132|227449:47|227450:52
15737121000119108	95677002	Secondary cataract of left eye with vision obscured (disorder)	Disorder of vision (disorder)	defined	primitive	13	5	8	23657:26|56728:774|134406:47|167041:227|173128:675|187489:25|187499:30
200706004	359751003	Impetigo neonatorum (disorder)	Impetigo caused by Staphylococcus aureus (disorder)	defined	primitive	12	12	0	3247:12|3248:18|3249:17|8007:29|31387:13|31388:13|31428:44|86241:134|97357:123|98819:27|98820:41|98854:35|108228:131|121232:268|121234:306|124013:47|126473:68|137207:333|138292:218|138304:25|138307:25|138318:193|138320:55|138328:173|138724:63|151496:61|156500:47|156505:50|156506:336|160844:76|160845:64|165464:44|165468:224|173614:79|173617:146|185466:61|191452:127
239048008	415690000	Ectodermal dysplasia with sweating defect (disorder)	Sweating (finding)	defined	primitive	10	5	5	76613:21|76614:21|105375:248|105377:187|120887:141|166644:102|175490:418|212494:46|216230:28|222657:147
286244000	106133000	Does use phonological processes (finding)	Language finding (finding)	defined	primitive	7	4	3	192784:69
9473008	363057004	Tobacco deposit on teeth (disorder)	Degenerative disorder of head (disorder)	defined	primitive	12	5	7	15455:377|145889:510
442822001	449658009	Advancement of posterior tibial tendon with excision of accessory navicular bone (procedure)	Transplantation of tissue of lower limb (procedure)	defined	primitive	12	7	5	69864:63|69865:41|69866:33|106278:54|185088:109
719634007	52900002	Structure of coracoid process of right scapula (body structure)	Structure of body of scapula (body structure)	defined	primitive	18	17	1	71608:12|96285:536|96297:127|109096:603|133023:31|133024:24|133027:44|143495:108|162252:244|162920:1214|225671:145|225676:298
235064008	789121002	Syphilitic gumma of oral cavity (disorder)	Late syphilis of mucous membrane (disorder)	defined	primitive	13	8	5	39092:10|215772:172|223040:51
22156001	69335005	Anesthesia for procedure on shoulder (procedure)	Anesthesia for procedure on thorax or chest (procedure)	defined	primitive	10	9	1	17679:9
303551000119107	363056008	Calcium deposit in bursa of right knee (disorder)	Degenerative disorder of extremity (disorder)	defined	primitive	9	4	5	15454:479
705042005	450790005	Revision of percutaneous endoscopic excision of thoracic intervertebral disc (procedure)	Revision of excision of intervertebral disc (procedure)	defined	primitive	13	10	3	1945:125|24096:680|28371:19|111440:170
33567009	1651009	Synovectomy of tendon sheath (procedure)	Excision of tendon sheath (procedure)	defined	primitive	7	7	0	1151:88|4274:263|13483:78|16733:25|21305:124|44564:1062|44565:558|44856:427|44858:618|46318:11|46566:20|57963:413|61610:2401|66332:231|66586:103|66940:18|81786:99|81788:144|83391:917|84515:278|84637:36|85583:652|103072:125|103077:454|103078:171|106264:248|106266:297|108392:304|110830:1219|111450:140|129175:183|135146:187|135162:180|135169:112|135211:660|135767:595|137708:20|143638:412|152902:197|…
447970004	447930006	Double aortic arch with left arch dominant and atresia of right arch (disorder)	Double aortic arch with right arch dominant (disorder)	defined	primitive	14	13	1	73527:11|73528:6
359537000	359543003	Division of nasolacrimal duct for stricture with drainage (procedure)	Incision of nasolacrimal duct for stricture (procedure)	defined	primitive	10	10	0	13327:4
47152002	73481001	Gastrojejunal ulcer without hemorrhage AND without perforation but with obstruction (disorder)	Gastric ulcer without hemorrhage AND without perforation (disorder)	defined	primitive	14	10	4	53001:38|84136:21|202345:68
394611000119107	16656451000119100	Fluoroscopic angiography with contrast for transcatheter biopsy (procedure)	Transcatheter biopsy (procedure)	defined	primitive	10	5	5	2454:2870|7272:95|11749:184|22162:1311|36832:24|50450:622
11816101000119105	449626004	Laceration of left brachial artery (disorder)	Injury of blood vessel of upper arm (disorder)	defined	primitive	12	8	4	2971:927|4672:217|8553:676|19729:440|28267:61|35054:1251|41408:440|48224:226|98831:521|102427:207|156011:2213
764593009	127951001	Structure of tendon of right gluteal region (body structure)	Structure of subregion of lower limb (body structure)	defined	primitive	14	10	4	162596:48|162662:161|196274:164|199123:111|202386:155|203811:85|209850:112|209859:80|214250:40|216646:168|216680:196|216681:262|227525:200
441886002	239972001	Injury of ligament of hand (disorder)	Soft tissue lesion of wrist and hand (disorder)	defined	primitive	11	5	6	8553:676|8554:797|9391:609|35054:1251|61406:825|116795:1193|156011:2213|168362:406
22753004	106008001	Fetal AND/OR placental disorder affecting management of mother (disorder)	Delivery AND/OR maternal condition affecting management (disorder)	defined	primitive	7	6	1	27499:38|97817:34|98494:22|111745:10|111747:18|130835:39
458981000124102	52900002	Structure of neck of right scapula (body structure)	Structure of body of scapula (body structure)	defined	primitive	18	17	1	71608:12|96285:536|96297:127|109096:603|133023:31|133024:24|133027:44|143495:108|162252:244|162920:1214|225671:145|225676:298
303191000119108	363056008	Calcific tendinitis of left shoulder (disorder)	Degenerative disorder of extremity (disorder)	defined	primitive	9	4	5	15454:479
167750006	167735002	Cerebrospinal fluid globulin increased (finding)	Cerebrospinal fluid protein - increased ++ (finding)	defined	primitive	9	7	2	26730:8|70441:15|89310:25|89312:33
774117004	314566001	Bone structure of proximal left femur (body structure)	Region of proximal femur (body structure)	defined	primitive	19	19	0	117025:100|117054:46|118414:46|122500:188|165695:129|203085:463|221054:133|221076:206
15686041000119102	363057004	Osteoarthritis of right temporomandibular joint (disorder)	Degenerative disorder of head (disorder)	defined	primitive	9	5	4	15455:377|145889:510
271737000	414253004	Anemia (disorder)	Finding of cellular component of blood (finding)	defined	primitive	8	3	5	61909:192|128324:123|128330:130|128341:282|129098:173|129100:364|129105:216|157433:346|160675:82|168731:209|172577:633|172933:43|179771:104|184237:281|184473:277|190418:119|190420:133|190421:104|190422:161|190423:166|190425:61|191348:173|198004:215|200520:280|201823:49|202623:332|203428:185|204348:188|214821:861|214825:129|214946:87|223160:212|226410:281|227123:134
734766003	127951001	Structure of artery of right inguinal region (body structure)	Structure of subregion of lower limb (body structure)	defined	primitive	15	10	5	37978:49|142040:33|165699:85|166809:45|185704:71|193928:144|208267:91|213381:67|221291:103|223911:71
737192005	386585008	Motility disorder of small intestine (disorder)	Functional disorder (disorder)	defined	primitive	11	3	8	15477:383|16954:43|20091:115|49454:34|56728:774|61599:147|96204:439|112265:130|121540:548|132079:409|139107:285|144466:76|158280:570|173128:675|174316:708|175486:731|181783:246|197766:244|201273:534|217313:794
286330009	106133000	Difficulty producing voice (finding)	Language finding (finding)	defined	primitive	9	4	5	192784:69
289131001	704438009	Does perform haircare activities (finding)	Does perform personal grooming activity (finding)	defined	primitive	6	5	1	30229:11
30082005	284403001	Arthroscopy of foot (procedure)	Examination of joint of foot (procedure)	defined	primitive	11	10	1	11588:25|11589:16|23093:51|26205:208|56689:25|67278:69|88764:41|88766:32|111721:26|112377:76|121583:81|130578:43|139701:71|139702:146|154069:25|154083:47|154089:73|155014:274|159300:124|175221:251|193797:324|196645:40|196646:56|196678:100|202250:362|204149:135|217356:72|217357:104|225195:59
15686121000119109	363057004	Osteoarthritis of left temporomandibular joint (disorder)	Degenerative disorder of head (disorder)	defined	primitive	9	5	4	15455:377|145889:510
289161009	289156007	Finding of appetite (finding)	Feeding finding (finding)	defined	primitive	3	3	0	18834:29
109866004	280128006	Female frozen pelvis (disorder)	Disorder of soft tissue of body cavity (disorder)	defined	primitive	8	4	4	44507:42|63958:46
292161000119101	249899003	Paralysis of right common peroneal nerve (finding)	Finding of gross movement of limb (finding)	defined	primitive	6	4	2	9377:45|47370:233
101461000119102	249899003	Musculocutaneous nerve palsy (disorder)	Finding of gross movement of limb (finding)	defined	primitive	9	4	5	9377:45|47370:233
423657003	299041004	Hyperextension injury of finger (disorder)	Finding of movement of hand (finding)	defined	primitive	9	5	4	143354:308
789087003	763687003	Skin and/or subcutaneous tissue structure of left hand (body structure)	Structure of soft tissue of hand (body structure)	defined	primitive	15	13	2	198833:15|199987:99|199989:92|200398:31|221848:71|221850:47|221854:84|231692:108|231709:101
16260511000119105	249899003	Paralysis of left radial nerve (finding)	Finding of gross movement of limb (finding)	defined	primitive	6	4	2	9377:45|47370:233
719191003	363056008	Atrophy of deltoid muscle (disorder)	Degenerative disorder of extremity (disorder)	defined	primitive	7	4	3	15454:479
292441000119109	292461000119108	Inflammation of peripheral nerve of right foot (disorder)	Inflammation of peripheral nerve of right lower limb (disorder)	defined	primitive	9	8	1	3580:183|3653:138|14404:22|21124:292|21133:173|31145:25|76267:197|121351:444|146569:238|150735:267|151374:378|171948:460|204622:221|204692:299|205109:269
8255002	14727005	Repair of filtering bleb by suture (procedure)	Closure of filtering bleb (procedure)	defined	primitive	12	12	0	13995:4
447849009	447929001	Double aortic arch with right arch dominant and atresia of left arch (disorder)	Double aortic arch with left arch dominant (disorder)	defined	primitive	14	13	1	73527:11|73528:6
90554007	78767004	Removal of foreign body from muscle of hand (procedure)	Removal of foreign body from soft tissue of hand (procedure)	defined	primitive	8	8	0	20626:12|104993:28|159308:40|224170:101
736432009	363057004	Degenerative disorder of ear (disorder)	Degenerative disorder of head (disorder)	defined	primitive	7	5	2	15455:377|145889:510
63668003	416118004	Prophylactic treatment of clavicle with methyl methacrylate (procedure)	Administration (procedure)	defined	primitive	10	3	7	13055:646|72161:73|135111:153|153527:940
24633005	78767004	Removal of foreign body from fascia of hand (procedure)	Removal of foreign body from soft tissue of hand (procedure)	defined	primitive	8	8	0	20626:12|44564:1062|61610:2401|85583:652|88110:239|104993:28|159308:40|224170:101
299683005	280128006	Malignant frozen pelvis (disorder)	Disorder of soft tissue of body cavity (disorder)	defined	primitive	8	4	4	44507:42|63958:46
472766002	40172005	Disorder of left atrium as complication of procedure (disorder)	Cardiac complication (disorder)	defined	primitive	10	8	2	28415:155|41848:217|56139:137|62492:121|88862:85|95436:295|104759:62|104781:131|104792:1047|127761:68|127762:166|136826:65|142141:173|148664:134|151056:164|151058:76|152159:340|152617:47|152618:104|154601:47|156015:706|166854:66|167991:372|174135:84|174161:90|191427:264|205990:643|213499:205|213540:214|213554:691|213638:116|227596:118
174185007	268937004	Diagnostic fiberoptic endoscopic examination of colon and biopsy of lesion of colon (procedure)	Examination of digestive system (procedure)	defined	primitive	12	8	4	42478:69|137818:89|198421:107|214553:98
719680009	363056008	Tophus of toe co-occurrent and due to gout (disorder)	Degenerative disorder of extremity (disorder)	defined	primitive	11	4	7	15454:479
281439008	473115007	Loosening of shoulder joint prosthesis (disorder)	Loosening of musculoskeletal implant (disorder)	defined	primitive	10	8	2	109523:20|109542:36
31524007	42345000	Mumps polyneuropathy (disorder)	Polyneuropathy (disorder)	defined	primitive	9	7	2	5716:43|13525:43|127406:48|129255:520|138033:95|168111:53|168213:108|168906:267|175099:90
879906000	281244004	Structure of fascial compartment of left lower limb (body structure)	Musculoskeletal structure of lower limb (body structure)	defined	primitive	12	10	2	97953:125|122499:87|162659:163|162661:161|209851:112|209855:130|216240:177|221075:395|223412:324|223508:1103|227526:200|229968:163|233443:239
276458009	363056008	Onychoatrophy (disorder)	Degenerative disorder of extremity (disorder)	defined	primitive	6	4	2	15454:479
688011000119102	93834003	Primary sarcoma of inguinal region (disorder)	Primary malignant neoplasm of inguinal region (disorder)	defined	primitive	9	8	1	21882:30|40709:110|85299:63|107961:190|107981:113|124301:80|124302:257|133574:131
241079008	446811003	Metatarsal X-ray (procedure)	X-ray of bone of foot (procedure)	defined	primitive	11	10	1	25861:43|27611:14|47917:14|112377:76|113376:34|141600:62|165756:247
428554004	38829003	Partial excision of breast using guide wire (procedure)	Partial excision (procedure)	defined	primitive	10	6	4	7110:959|22162:1311|53681:690
734766003	430636002	Structure of artery of right inguinal region (body structure)	Structure of soft tissue of extremity (body structure)	defined	primitive	15	8	7	196265:440|200000:393|208267:91
1075761000119107	363056008	Atrophy of muscle of left foot (disorder)	Degenerative disorder of extremity (disorder)	defined	primitive	7	4	3	15454:479
721121009	113242000	Tendon structure of right extensor pollicis brevis (body structure)	Structure of tendon and tendon sheath of forearm (body structure)	defined	primitive	17	13	4	131465:13
609470005	57797005	Induced termination of pregnancy complicated by laceration of uterus (disorder)	Induced termination of pregnancy (disorder)	defined	primitive	13	6	7	9302:69|29648:79|29775:174|45573:71|45574:15|45575:24|46183:20|48391:76|51543:77|58241:132|64943:142|66085:48|83748:18|86182:102|87937:105|98495:94|106067:102|106080:53|106092:33|106726:162|106741:127|106742:161|106743:54|106744:101|106745:78|106746:180|106747:186|106762:43|106766:32|106767:31|106776:22|106777:37|106789:86|107118:33|107119:19|107120:30|107128:61|107130:69|116354:338|122611:223|12…
234861009	384724009	Replacement of orthodontic archwire (procedure)	Replacement of appliance (procedure)	defined	primitive	12	6	6	15362:18|18146:32|177839:42
83607001	268945009	Gynecologic examination (procedure)	Examination of genitourinary system (procedure)	defined	primitive	8	8	0	5343:19|9547:11|60713:227|82742:90|86681:341|137814:67|156651:571|158193:408|159127:33|198426:246|198433:479|214549:236|214551:71|214554:454
23641000119100	473423001	Sensorineural hearing loss in right ear (disorder)	Hearing loss of right ear (disorder)	defined	primitive	8	7	1	9246:142|24314:68|41489:909|49949:12|85163:485|87532:31|103869:815|117832:83|117833:23|117835:41|117931:34|117932:18|123195:278|123276:396|123834:344|152287:370|152289:300|165482:584|181546:153|181580:89|185497:423|191625:37|192974:30|200210:230|200233:256|200262:260|220679:151|220727:170|220835:371|226008:190|226019:234
343411000119100	39021009	Spasm of accommodation of bilateral eyes (disorder)	Disorder of refraction (disorder)	defined	primitive	12	7	5	119766:30|121544:29|121545:29|121546:41|169603:20|169606:20
214811007	314363005	Structure of right posterior tibial artery (body structure)	Branch of posterior tibial artery (body structure)	defined	primitive	17	15	2	96320:16
719636009	372212007	Structure of right glenoid (body structure)	Part of bone of upper limb (body structure)	defined	primitive	18	13	5	95891:28|96285:536|96286:135|96297:127|100939:41|133027:44|140253:56|157019:86|162920:1214|202945:189|202967:463|214208:97|225645:142|225668:51|225671:145|225676:298
734385003	127951001	Structure of left ilioinguinal nerve (body structure)	Structure of subregion of lower limb (body structure)	defined	primitive	15	10	5	37981:49|212052:91|213378:67|233503:247
308991000119104	240010005	Calcific tendinitis of right ankle (disorder)	Soft tissue lesion of lower leg and ankle (disorder)	defined	primitive	9	6	3	3611:421|35054:1251|127168:512|204617:744
451211000124109	416118004	Prophylactic mastectomy of left breast (procedure)	Administration (procedure)	defined	primitive	10	3	7	13055:646|72161:73|135111:153|153527:940
76462000	42345000	Post-herpetic polyneuropathy (disorder)	Polyneuropathy (disorder)	defined	primitive	8	7	1	79448:24|79457:7|102282:23|163513:138|163520:225
286237009	106133000	Unable to coordinate airflow and voice onset (finding)	Language finding (finding)	defined	primitive	9	4	5	192784:69
176354006	363106000	Urethroscopic removal of foreign body from urethra (procedure)	Endoscopic removal from urinary system (procedure)	defined	primitive	9	8	1	579:5633|1498:119|1572:171|17916:3316|52834:5547|63172:403|109141:932|111664:490|133299:1590|135038:263|139636:1909|152731:1323|202164:5111|204127:1768
840510006	204539006	Congenital absence of epiglottis (disorder)	Anomaly of epiglottis (disorder)	defined	primitive	8	8	0	6370:8|72047:17|180682:13|180684:26
46523000	62477005	Chronic gastrojejunal ulcer with hemorrhage and with perforation but without obstruction (disorder)	Chronic gastrojejunal ulcer with perforation but without obstruction (disorder)	defined	primitive	16	15	1	19222:6
295471000119105	363056008	Calcification and ossification of muscle of ankle due to burn (disorder)	Degenerative disorder of extremity (disorder)	defined	primitive	10	4	6	15454:479
709977002	363057004	Mucous patch of oral mucosa (disorder)	Degenerative disorder of head (disorder)	defined	primitive	11	5	6	15455:377|145889:510
281364007	363056008	Tophus of olecranon bursa co-occurrent and due to gout (disorder)	Degenerative disorder of extremity (disorder)	defined	primitive	12	4	8	15454:479
177656006	83554005	Escharotomy of burnt skin of hand (procedure)	Operation on soft tissue of hand (procedure)	defined	primitive	13	7	6	66325:140|88110:239|104732:107|128131:121|135161:146
164771005	268937004	Examination of pharynx (procedure)	Examination of digestive system (procedure)	defined	primitive	9	8	1	42478:69|137818:89|182044:212|188196:710|198421:107|214553:98
16209811000119101	16215331000119103	Specimen from left upper lobe of lung obtained by bronchoalveolar lavage procedure (specimen)	Specimen from left upper lobe of lung obtained by bronchial washing procedure (specimen)	defined	primitive	6	6	0	31078:35|31081:9|31085:14
734889003	609597001	Structure of right posterior tibial nerve (body structure)	Structure of branch of tibial nerve (body structure)	defined	primitive	15	13	2	92089:30|116624:54|212719:43|229969:163
14949009	240005006	Old disruption of ligament of knee (disorder)	Lesion of ligaments of knee region (disorder)	defined	primitive	9	8	1	2619:382|3462:288|3621:290|4378:130|4382:311|4387:88|8554:797|13053:57|24389:524|24800:810|35054:1251|41391:22|43749:381|59090:17|59384:57|74095:200|95917:88|127168:512|144806:372|145237:377|156011:2213|164856:607|169302:785|169636:379|173763:74|206351:437|222140:828
466551000124105	896768004	Structure of head of right humerus (body structure)	Joint structure of free upper limb (body structure)	defined	primitive	19	12	7	193077:94|193087:55|193100:118|200409:68|216664:190
70780000	447248009	Skeletal X-ray of elbow and forearm (procedure)	X-ray of bone of elbow (procedure)	defined	primitive	11	10	1	27706:10|56984:35|87642:218|88361:221|110831:120|141580:42|152938:40|180035:165|196638:82|202246:191
313821000119103	363056008	Atrophy of muscle of left shoulder (disorder)	Degenerative disorder of extremity (disorder)	defined	primitive	7	4	3	15454:479
764684000	446639004	Single photon emission computed tomography with computed tomography of bone of ankle using rhenium-186 (procedure)	X-ray of bone of ankle (procedure)	defined	primitive	12	10	2	27707:9|47916:9|86933:52
15956741000119106	12246601000119101	Secondary small cell carcinoma of bilateral lungs (disorder)	Secondary malignant neoplasm of bilateral lungs (disorder)	defined	primitive	13	12	1	41485:12
21635002	73231008	Reduction of fracture of tibia with internal fixation (procedure)	Internal fixation of tibia (procedure)	defined	primitive	13	10	3	2326:61|2332:42|20845:32|26138:20|26242:31|26243:29|27063:25|27528:299|69867:157|87159:27|89743:127|89786:38|89787:76|90992:100|107386:74|112903:152|136204:194|159028:173|178951:254|210186:148|221671:294
11343000	88916003	Anoscopy with biopsy (procedure)	Anoscopy (procedure)	defined	primitive	9	9	0	579:5633|10273:22|17916:3316|18664:139|21032:100|21033:136|31316:76|36179:1179|60713:227|61692:1346|78369:896|86681:341|88768:120|107479:1010|154682:117|154685:194|154690:76|154692:184|156651:571|158193:408|158677:200|163909:436|179759:506|181876:120|181887:214|190744:84|190758:252|190759:216|190765:304|190766:249|198399:158|198426:246|198433:479|202193:670|204248:1952|214547:143|214549:236|21455…
62585004	363057004	Degenerative disorder of eye (disorder)	Degenerative disorder of head (disorder)	defined	primitive	8	5	3	15455:377|145889:510
20933000	268937004	Endoscopy of liver (procedure)	Examination of digestive system (procedure)	defined	primitive	9	8	1	42478:69|137818:89|182044:212|188196:710|198421:107|214553:98
726636007	416118004	Prophylactic bilateral mastectomy (procedure)	Administration (procedure)	defined	primitive	11	3	8	13055:646|72161:73|135111:153|153527:940
238608008	402694007	Psoriasis of scalp (disorder)	Dermatosis of scalp (disorder)	defined	primitive	8	8	0	3287:20|8230:89|16075:27|24765:64|30610:34|53908:487|123221:125|125953:71|133283:82|138103:133|145523:356|145657:173|146573:72|146585:352|177977:450|185449:47|194090:138|194091:188
15668521000119104	398309008	Talipes calcaneovalgus of bilateral feet (disorder)	Talipes (disorder)	defined	primitive	9	7	2	38964:40|38965:40|38966:142|38967:141|38971:52|38972:51|40094:133|40095:134|41826:74|41828:86|93401:256|93402:237|93405:433|93406:417|96054:27|96055:25|144934:49|144935:51|169210:235|169211:239|215597:91|215598:89
10835391000119109	10818981000119105	Open fracture of medial malleolus of left tibia (disorder)	Open fracture of distal end of left tibia (disorder)	defined	primitive	15	14	1	35376:52|41297:6|118676:56|126147:19|126150:35|126225:18|191127:20|191145:36|206880:88|206881:107|206884:42
292171000119107	249899003	Paralysis of left common peroneal nerve (finding)	Finding of gross movement of limb (finding)	defined	primitive	6	4	2	9377:45|47370:233
3541000119107	473424007	Left conductive hearing loss (disorder)	Hearing loss of left ear (disorder)	defined	primitive	8	7	1	49947:12|87531:31|117834:23|117835:41|117930:18|117931:34|191624:37|192973:30
62460005	9924007	Repair of inguinal hernia with orchiectomy and prosthetic replacement (procedure)	Excision and replacement (procedure)	defined	primitive	12	6	6	7110:959|22162:1311|53681:690|60377:508|62979:317|82306:178|88275:288|106855:212|158217:423|165414:373|177805:121|182137:322
392232002	392233007	Incision and drainage of peritonsillar abscess (procedure)	Drainage of peritonsillar abscess (procedure)	defined	primitive	10	10	0	22943:5|67959:10|79673:19|82503:18|129017:24|130292:31|130308:36|130931:76|130988:142|153575:63|179362:46|183742:26|183743:31|183748:81|200101:65|200102:70|204317:201|217370:75|217371:80
719185000	363057004	Atrophy of temporalis muscle (disorder)	Degenerative disorder of head (disorder)	defined	primitive	7	5	2	15455:377|145889:510
108148001	120086003	Anterior segment of eye excision (procedure)	Eye excision (procedure)	defined	primitive	10	9	1	7110:959|13058:16|14594:1070|15121:14|19497:74|20976:246|22161:758|22162:1311|38543:209|39106:143|40491:27|45645:324|52046:95|53319:42|53493:24|53681:690|65552:43|65990:20|66885:44|67383:89|68810:175|69910:299|78388:164|80883:262|80885:1392|82116:23|82118:29|83655:155|84411:54|86653:40|86970:99|86975:16|86980:118|86982:14|86983:29|87041:88|87839:31|103662:153|104660:60|105483:678|106585:45|106854…
789091008	782567006	Skin and/or subcutaneous tissue structure of left forearm (body structure)	Structure of soft tissues of forearm (body structure)	defined	primitive	13	12	1	199129:38|200398:31
307666008	397159007	Total colectomy and ileostomy (procedure)	Exteriorization of intestine (procedure)	defined	primitive	14	10	4	7917:87|43592:31|53371:25|66989:261|79715:135|107107:202|109630:29|110042:89|110045:22|130457:493|132213:273|132595:38|132686:163|135332:115|155693:53|155698:30|155714:81|155723:109|155959:99|156909:149|156914:159|163463:849|163467:77|163879:243|166194:123|166203:448|175461:53|175474:54|176221:205|176582:135|176728:546|179300:172|196440:143|196446:103|214473:295|214474:581|220018:290|227202:140
11818651000119100	239972001	Sprain of interphalangeal joint of finger of right hand (disorder)	Soft tissue lesion of wrist and hand (disorder)	defined	primitive	10	5	5	8553:676|8554:797|35054:1251|156011:2213
275251008	268937004	Diagnostic endoscopic examination of colon using fiberoptic sigmoidoscope (procedure)	Examination of digestive system (procedure)	defined	primitive	10	8	2	42478:69|137818:89|198421:107|214553:98
307321009	449626004	Rupture brachial artery (disorder)	Injury of blood vessel of upper arm (disorder)	defined	primitive	11	8	3	8553:676|28267:61|35054:1251|41408:440|102427:207
119779007	78659003	Head artery incision (procedure)	Incision of artery of head and neck (procedure)	defined	primitive	9	9	0	13067:11|166506:30|179202:44
721026002	732938000	Structure of toe of right foot (body structure)	Part of toe of foot (body structure)	defined	primitive	15	15	0	96285:536|101334:97|117041:139|121679:92|122505:188|141749:150|141750:76|141879:147|143492:164|146226:84|149495:117|149496:121|153892:41|154855:131|162383:100|163802:79|165698:342|193080:170|199423:103|199464:62|199468:109|199610:33|199904:126|200017:89|202938:86|202943:151|202960:198|202967:463|212728:67|212929:109|216651:231|216658:239|219584:102|221003:67|221030:47|225759:234|231726:142
722083005	27988004	Structure of branch of retinal artery of left eye (body structure)	Structure of retinal artery (body structure)	defined	primitive	21	20	1	13644:14|34025:10|35775:40|219817:24|219819:32|219822:68
719633001	372212007	Structure of coracoid process of left scapula (body structure)	Part of bone of upper limb (body structure)	defined	primitive	18	13	5	96299:536|96304:129|96308:127|133026:44|157017:78|162921:1206|214209:88|221082:173|225649:136|225670:145|225675:298
717959008	40172005	Cardiac complication of anesthesia during the puerperium (disorder)	Cardiac complication (disorder)	defined	primitive	8	8	0	15139:30|56139:137|95436:295|104792:1047|142141:173|152162:93|152174:434|164292:36|164294:83|213521:374|213554:691|224391:64
788935009	363056008	Folliculitis cruris pustulosa atrophicans (disorder)	Degenerative disorder of extremity (disorder)	defined	primitive	12	4	8	15454:479
15957141000119109	12246601000119101	Secondary squamous cell carcinoma of bilateral lungs (disorder)	Secondary malignant neoplasm of bilateral lungs (disorder)	defined	primitive	13	12	1	41485:12
72345007	280540004	Structure of lens of right eye (body structure)	Chamber of eye (body structure)	defined	primitive	19	17	2	32300:21|84944:35|144858:283|162920:1214|208520:142|208522:485|208560:168|208583:976|211810:33|216882:97|216897:71|217595:43
295501000119104	363056008	Calcification and ossification of muscle of foot due to burn (disorder)	Degenerative disorder of extremity (disorder)	defined	primitive	10	4	6	15454:479
16035631000119105	363056008	Osteolysis of left foot (disorder)	Degenerative disorder of extremity (disorder)	defined	primitive	9	4	5	15454:479
432414001	386585008	Constipation due to atony of colon (disorder)	Functional disorder (disorder)	defined	primitive	11	3	8	20091:115|56728:774|112265:130|121540:548|132079:409|139107:285|144466:76|173128:675|174316:708|181783:246|197766:244|201273:534|217313:794
231315000	231316004	Trigger point infiltration of local anesthetic and steroid (procedure)	Trigger point infiltration of steroid (procedure)	defined	primitive	8	8	0	6001:6|6002:5|6004:13|24150:16|27268:68|35803:72|52232:29|62924:15|79510:37|102371:48|185354:14|210796:63|221656:104|227933:42
734767007	430636002	Structure of artery of left inguinal region (body structure)	Structure of soft tissue of extremity (body structure)	defined	primitive	15	8	7	196266:434|199999:385|212052:91
87900003	735756004	Injury of sacral nerve roots (disorder)	Injury of peripheral nerve of pelvis (disorder)	defined	primitive	10	9	1	4809:155|4811:38|4815:50|35988:1538|41916:49|80475:610
781033006	281743006	Structure of skin of left foot (body structure)	Skin of part of foot (body structure)	defined	primitive	17	17	0	75301:71|101358:97|116534:94|116535:94|211675:102|211679:112|219585:102|221083:78|221087:51|225740:111|225746:103|225748:131|225751:121
447412005	234261001	Excisional biopsy of lymph node of neck (procedure)	Excision of cervical lymph node (procedure)	defined	primitive	12	10	2	7018:8|78380:185|87032:25|90237:16|90238:28|90239:31|90240:48|111635:451|196826:103|196834:53|196835:39|196837:57|202186:453|204154:188|227398:66|227406:96|227407:82|227408:114|227425:104|227426:139|227427:190
311951000119102	363056008	Juvenile osteochondrosis of left tarsus (disorder)	Degenerative disorder of extremity (disorder)	defined	primitive	9	4	5	15454:479
30548009	118723002	Operation on skin of lower extremity (procedure)	Procedure on skin of lower extremity (procedure)	defined	primitive	9	7	2	12581:100|39602:537|128132:133|135198:111|179005:407|202254:488
722420004	897027008	Structure of bone of left lower leg (body structure)	Bone structure of free lower limb (body structure)	defined	primitive	14	13	1	94573:50|96299:536|114205:33|116612:82|117042:139|122498:96|122500:188|128471:64|141744:150|141748:90|141878:147|143439:41|143489:164|154846:65|154854:131|157478:656|162921:1206|165693:342|181395:61|181445:108|183155:70|183194:22|193079:170|196273:164|198069:50|199422:103|199463:109|199649:120|203061:131|203062:189|203085:463|212738:16|212923:109|221054:133|221055:112|221056:231|221061:84|221063:…
303246006	297236007	Removal of object from skin or subcutaneous tissue (procedure)	Removal of object (procedure)	defined	primitive	6	4	2	135175:617|154737:750|159135:2172|179258:2240|204150:1927
764874004	725401007	Structure of synovium of right foot joint (body structure)	Structure of soft tissue of foot (body structure)	defined	primitive	17	14	3	121679:92|146226:84|149495:117|149496:121|153892:41|162383:100|165698:342|199121:56|199464:62|199904:126|199950:45|200017:89|212728:67|216661:143|216662:152|225759:234|231726:142|231773:54
62742006	402694007	Cradle cap (disorder)	Dermatosis of scalp (disorder)	defined	primitive	9	8	1	3287:20|8230:89|16075:27|24765:64|30610:34|53908:487|123221:125|125953:71|133283:82|138103:133|145523:356|145657:173|146573:72|146585:352|177977:450|185449:47|194090:138|194091:188
11426004	363057004	Gingival amyloidosis (disorder)	Degenerative disorder of head (disorder)	defined	primitive	11	5	6	15455:377|145889:510
111583006	414253004	Leukocytosis (disorder)	Finding of cellular component of blood (finding)	defined	primitive	8	3	5	61909:192|128324:123|128341:282|129100:364|129105:216|157433:346|168731:209|172577:633|175547:40|184473:277|190418:119|190422:161|190423:166|191348:173|198004:215|200520:280|201823:49|202623:332|214821:861|214825:129|223160:212|226410:281|227123:134
719189006	363056008	Atrophy of gluteus maximus muscle (disorder)	Degenerative disorder of extremity (disorder)	defined	primitive	7	4	3	15454:479
295621000119107	363056008	Calcification and ossification of muscle of upper arm due to burn (disorder)	Degenerative disorder of extremity (disorder)	defined	primitive	10	4	6	15454:479
299965004	16217941000119102	Compression of thoracic nerve root (disorder)	Lesion of thoracic nerve root (disorder)	defined	primitive	9	7	2	3174:469|41911:541|41912:39|41917:55|41918:53|62523:193|163473:143|221513:557
315631000119100	363056008	Osteolysis of right hand (disorder)	Degenerative disorder of extremity (disorder)	defined	primitive	9	4	5	15454:479
432102000	416118004	Administration of substance (procedure)	Administration (procedure)	defined	primitive	4	3	1	13055:646|72161:73|135111:153|153527:940
895475009	127950000	Structure of part of left hand (body structure)	Region of hand (body structure)	defined	primitive	14	14	0	101358:97|139883:23|219585:102
16052591000119103	363056008	Tendinosis of left biceps brachii (disorder)	Degenerative disorder of extremity (disorder)	defined	primitive	9	4	5	15454:479
16052431000119101	363056008	Tendinosis of right biceps brachii (disorder)	Degenerative disorder of extremity (disorder)	defined	primitive	9	4	5	15454:479
764401001	127948008	Structure of soft tissues of right upper extremity (body structure)	Region of upper extremity (body structure)	defined	primitive	10	9	1	163088:145|164108:134|183250:155|202939:80|202940:179|202941:176|202950:197|202955:225|202959:231|202960:198|202963:198|202966:213|213861:187|216646:168|216647:87|216661:143|216662:152|216680:196|216681:262|219484:290|221007:76|221020:146|221023:194|227868:184|233888:508
442941002	363056008	Chondrocalcinosis of joint of ankle AND/OR foot (disorder)	Degenerative disorder of extremity (disorder)	defined	primitive	9	4	5	15454:479
371561008	16217941000119102	Injury of thoracic nerve root (disorder)	Lesion of thoracic nerve root (disorder)	defined	primitive	10	7	3	3174:469|4815:50|35988:1538|41911:541|41912:39|41916:49|41917:55|41918:53|62523:193|163473:143|221513:557
308941000119107	240010005	Calcific tendinitis of left ankle (disorder)	Soft tissue lesion of lower leg and ankle (disorder)	defined	primitive	9	6	3	3611:421|35054:1251|127168:512|204617:744
365809007	250220000	Finding of hemoglobin concentration, dipstick (finding)	Hemoglobin finding (finding)	defined	primitive	6	4	2	9404:48|13430:62|16794:41
472798008	40172005	Subpulmonary stenosis as complication of procedure (disorder)	Cardiac complication (disorder)	defined	primitive	12	8	4	56139:137|88862:85|95436:295|104781:131|104792:1047|126955:26|136826:65|142141:173|213554:691
758649007	12611008	Bone structure of right distal fibula (body structure)	Bone structure of tibia (body structure)	defined	primitive	18	15	3	96285:536|114199:33|119944:56|122503:96|122505:188|141749:150|141753:90|141879:147|143492:164|154849:65|154855:131|162920:1214|165698:342|193080:170|198070:50|199423:103|199653:120|202967:463|208107:22|208109:28|216651:231|216658:239|216664:190|221001:112|225759:234|225794:111|225802:88
49280002	212489008	Injury of multiple intra-abdominal organs with open wound into abdominal cavity (disorder)	Injury of multiple intra-abdominal organs (disorder)	defined	primitive	10	9	1	17987:18|85041:21|195029:38
15668481000119104	398309008	Talipes calcaneovalgus of left foot (disorder)	Talipes (disorder)	defined	primitive	10	7	3	4025:27|4030:29|9155:595|9382:1269|41826:74|42108:134|44802:203|54921:128|57604:274|58028:12|61151:377|85937:2069|90640:653|96044:77|96050:16|96051:41|96053:8|96054:27|101174:98|122453:15|123371:464|127933:309|127934:341|143355:265|143655:234|144936:127|152348:180|152349:41|152350:46|152351:319|152355:136|163499:1340|165077:159|169193:134|169196:126|169210:235|169222:125|169251:230|169312:547|169…
445917006	399733007	Laparoscopic excision of retroperitoneal lymph node (procedure)	Excision of retroperitoneal lymph node (procedure)	defined	primitive	11	11	0	11859:13|23329:7|43308:28|60119:198|68786:44|97583:218|106231:48|110718:15|112857:97|132398:110|157060:174|170278:189|176679:28|176682:26|178865:34|178880:53|181908:63|181909:51|189343:182|202211:252
1083621000119100	1088751000119106	Dysfunction of bilateral eustachian tubes (disorder)	Dysfunction of left eustachian tube (disorder)	defined	primitive	11	10	1	41406:6
53827007	300267005	Excessive salivation (disorder)	Salivation finding (finding)	defined	primitive	11	8	3	6577:136|15477:383|41489:909|85163:485|98489:16|103869:815|111818:160|226680:189
432414001	197118003	Constipation due to atony of colon (disorder)	Constipation - functional (disorder)	defined	primitive	11	10	1	3067:16|3069:51|9321:23|12356:35|20091:115|56728:774|89454:21|89456:26|102921:46|112265:130|117429:26|121540:548|132079:409|139107:285|141000:30|141001:43|144466:76|170955:41|173128:675|174316:708|175983:22|181783:246|188891:60|189920:27|197766:244|201273:534|202342:61|208952:35|214654:77|217313:794
22361007	363057004	Pulp degeneration (disorder)	Degenerative disorder of head (disorder)	defined	primitive	11	5	6	15455:377|145889:510
16444991000119109	16457501000119102	Computed tomography of kidney-ureter-bladder without contrast (procedure)	Computed tomography of abdomen and pelvis without contrast (procedure)	defined	primitive	12	10	2	34727:8
707532001	707585008	Primary squamous cell carcinoma of posterior wall of oropharynx (disorder)	Primary squamous cell carcinoma of oropharynx (disorder)	defined	primitive	14	13	1	30372:24|30376:127|30377:417|30383:28|31181:243|34400:37|44078:224|48464:45|48973:118|48974:166|48975:135|48976:234|87764:55|98543:77|123715:55|123721:47|124108:82|124109:113
210100006	301257008	Injury of thoracic trachea (disorder)	Respiratory finding of chest (finding)	defined	primitive	9	4	5	60097:103|61118:69|192014:219|210337:97
11842251000119108	240010005	Laceration of tendon of right ankle (disorder)	Soft tissue lesion of lower leg and ankle (disorder)	defined	primitive	10	6	4	3611:421|35054:1251|127168:512|204617:744
69141007	46554001	Excisional biopsy of pelvic bone (procedure)	Diagnostic procedure on pelvic bone (procedure)	defined	primitive	10	8	2	1107:87|17612:7|78491:93|114064:253|190745:101|190750:148|190756:458|197383:388|209261:28|212641:48|215192:26|217724:451|217745:1656|217971:2487|228735:30
65312002	363057004	Cerebral arteriosclerosis (disorder)	Degenerative disorder of head (disorder)	defined	primitive	8	5	3	15455:377|145889:510
16005231000119102	363056008	Neuralgic amyotrophy of right brachial plexus (disorder)	Degenerative disorder of extremity (disorder)	defined	primitive	11	4	7	15454:479
290525004	216577006	Accidental desflurane poisoning (disorder)	Accidental poisoning caused by gaseous anesthetic (disorder)	defined	primitive	8	7	1	31665:17|57880:488|80929:45|138177:588|200720:501
609498008	57797005	Induced termination of pregnancy complicated by laceration of bladder (disorder)	Induced termination of pregnancy (disorder)	defined	primitive	13	6	7	29648:79|29775:174|45573:71|45574:15|45575:24|45902:8|48391:76|83231:27|84107:14|86182:102|98495:94|105689:17|106067:102|106080:53|106092:33|106659:24|106741:127|106742:161|106743:54|106744:101|106745:78|106762:43|106767:31|106786:21|106788:72|106789:86|106790:30|106791:35|106792:47|116354:338|122611:223|122612:118|125981:317|125996:111|125998:89|130158:129|131985:82|131999:92|132876:94|132883:86…
286341006	106133000	Does not produce appropriate voice volume (finding)	Language finding (finding)	defined	primitive	9	4	5	192784:69
720985009	281711006	Skin structure of right ear (body structure)	Skin of part of ear (body structure)	defined	primitive	21	21	0	95940:7|231747:26
16036111000119103	363056008	Osteolysis of right foot (disorder)	Degenerative disorder of extremity (disorder)	defined	primitive	9	4	5	15454:479
27741009	363056008	Calcific tendinitis of shoulder (disorder)	Degenerative disorder of extremity (disorder)	defined	primitive	9	4	5	15454:479
703940002	447248009	X-ray of elbow for bone age (procedure)	X-ray of bone of elbow (procedure)	defined	primitive	11	10	1	27706:10|56984:35|87642:218|88361:221|110831:120|141580:42|152938:40|180035:165|196638:82|202246:191
732934003	723312009	Partial amputation of toe of right foot (procedure)	Amputation of right foot (procedure)	defined	primitive	12	11	1	50582:12
841002	275349007	Congenital absence of skull bone (disorder)	Absence of skull bone (finding)	defined	primitive	11	5	6	11029:79|117644:103
290313003	216483006	Accidental tolmetin poisoning (disorder)	Accidental poisoning caused by antirheumatic (disorder)	defined	primitive	9	6	3	31636:45
419753000	169014003	Fluoroscopic angiography with contrast and biopsy of heart (procedure)	Fluoroscopy and radiography (procedure)	defined	primitive	11	7	4	61932:66|81708:98|160678:133|163903:208
57832007	314357001	Structure of right popliteal artery (body structure)	Branch of popliteal artery (body structure)	defined	primitive	16	15	1	96320:16|157476:652|181446:108
45493004	287375002	Aspiration and lavage of nasal sinus by puncture (procedure)	Nasal sinus puncture and irrigation (procedure)	defined	primitive	10	9	1	11715:5|83224:24|158042:45
12155001	386670009	Total ostectomy of humerus (procedure)	Total ostectomy (procedure)	defined	primitive	11	9	2	7754:46|45283:35|102707:48|135154:65|204319:288|227414:309
721125000	113242000	Tendon structure of right abductor pollicis longus (body structure)	Structure of tendon and tendon sheath of forearm (body structure)	defined	primitive	17	13	4	131465:13
1076391000119106	363056008	Calcium deposit in bursa of right foot (disorder)	Degenerative disorder of extremity (disorder)	defined	primitive	8	4	4	15454:479
210582006	724955007	Complete division, flexor digitorum superficialis tendon (disorder)	Injury of flexor tendon of finger at forearm level (disorder)	defined	primitive	13	11	2	3414:404|3508:132|4621:108|8638:280|11817:272|30446:176|35027:18|35028:35|35167:284|35687:85|35689:109|37264:125|49485:61|55631:278|61160:155|72804:536|87944:639|89968:236|95097:24|95872:183|101975:281|118683:37|120056:339|120423:277|120424:212|120425:312|127831:94|138415:209|148204:56|148217:102|160240:205|160241:144|160242:175|160286:66|160287:71|160323:779|167879:1305|168368:290|172794:119|173…
709632001	446748000	Biopsy of ureter using computed tomography guidance (procedure)	X-ray of ureter (procedure)	defined	primitive	11	10	1	1767:58|26394:37|30508:138|49026:233|53641:601|104164:83|123894:717|136619:64|141279:131|141824:88|147658:130|161220:899|161221:94|163940:56|163948:194|170279:232|176203:1560|180004:330|180593:320|189342:738|202188:325|202203:347|211461:66|224725:128
1081511000119105	363056008	Pigmented hairy epidermal nevus of right upper limb (disorder)	Degenerative disorder of extremity (disorder)	defined	primitive	11	4	7	15454:479
286243006	106133000	Unable to use phonological processes (finding)	Language finding (finding)	defined	primitive	9	4	5	192784:69
432211007	363057004	Calcified hematoma of head (disorder)	Degenerative disorder of head (disorder)	defined	primitive	6	5	1	15455:377|145889:510
725429005	281243005	Structure of joint of left upper limb (body structure)	Musculoskeletal structure of upper limb (body structure)	defined	primitive	12	9	3	61749:33|73005:51|73007:83|75614:72|96299:536|109098:594|133035:31|140198:151|142435:148|162197:87|162253:244|162406:40|162650:37|162657:41|162658:136|162921:1206|164347:119|165695:129|165696:74|174568:77|181384:29|182879:88|184285:182|187559:79|187563:53|190333:227|190335:419|193073:374|193085:50|195515:395|195523:28|195546:163|195550:73|196246:564|198923:65|199558:270|200074:57|201519:99|201686…
190277005	40930008	Irradiation hypothyroidism (disorder)	Hypothyroidism (disorder)	defined	primitive	8	6	2	41489:909|56728:774|70167:57|100290:123|100695:9|104242:19|113585:150|114102:18|115970:23|115971:124|115972:147|125807:173|143808:16|143813:39|149460:29|161493:18|167139:34|173128:675|180694:97|206078:81|212561:27|226465:46
440235008	10330005	Percutaneous thrombolysis of cerebral artery using fluoroscopic guidance (procedure)	Destructive procedure on artery of head and neck (procedure)	defined	primitive	9	9	0	313:17:00
313571000119100	10085004	Metatarsalgia of right foot (finding)	Metatarsalgia (finding)	defined	primitive	10	10	0	3613:59|12419:12|30243:8|77865:16|77867:16|93104:36|93105:37|93106:35|100670:19|118183:13|127002:11|147292:100|168878:119|172740:38|172809:16
15688081000119106	6858004	Capsulitis of metatarsophalangeal joint of right foot (disorder)	Capsulitis (disorder)	defined	primitive	11	7	4	3714:374|5424:962|9003:364|38929:16|38930:10|38933:10|58101:520|60047:777|63955:1143|70195:132|71058:283|126454:21|126528:91|127604:123|145223:251|145238:72|150347:645|151371:19|151374:378|151449:616|151489:180|164926:934|168356:82|168373:363|168428:366|185458:396|188075:1053|190103:160|190110:492|192198:725|192202:436|204671:10|204681:276|204817:647|204916:338|204941:853|206545:285|206946:546|21…
724965001	724940003	Strain of flexor muscle at forearm level (disorder)	Injury of muscle at forearm level (disorder)	defined	primitive	9	7	2	4615:111|30821:145|30822:35|30823:107|30824:64|35042:17|76258:155|100411:45|143301:199|168355:203|193375:146|205922:310
458971000124100	372212007	Structure of neck of left scapula (body structure)	Part of bone of upper limb (body structure)	defined	primitive	18	13	5	96299:536|96308:127|133026:44|162921:1206|225670:145|225675:298
719799005	314403009	Skin structure of right upper limb (body structure)	Skin of part of limb (body structure)	defined	primitive	13	12	1	74139:68|74140:68|74141:68|74142:68|162920:1214|167180:39|167182:47|167185:57|186924:26|186932:44|199127:85|199132:143|202941:176|202950:197|202955:225|202966:213|208583:976|213861:187|216649:65|217623:137|217626:84|217628:120|217631:71|217633:66|217638:166|218837:85|219484:290|221019:51|221020:146|221024:57|221433:27|221849:71|221855:84|225646:103|225662:105|225671:145|225676:298|225682:69|22576…
737192005	300358007	Motility disorder of small intestine (disorder)	Functional finding of gastrointestinal tract (finding)	defined	primitive	11	4	7	15477:383|16954:43|20091:115|49454:34|56728:774|61599:147|96204:439|112265:130|121540:548|132079:409|139107:285|144466:76|158280:570|170955:41|173128:675|174316:708|175486:731|181783:246|197766:244|201273:534|217313:794
708916007	234653001	Local myocutaneous flap to lip (procedure)	Reconstruction of lip with local flap (procedure)	defined	primitive	13	12	1	867:21|868:27|52611:37|78603:78|81431:57|81432:54|103166:24|103167:38|105530:54|129027:59|137229:103|177595:70
120181005	268937004	Mesentery endoscopy (procedure)	Examination of digestive system (procedure)	defined	primitive	10	8	2	42478:69|137818:89|182044:212|188196:710|198421:107|214553:98
310415002	43317001	Suturing of sinus of Valsalva fistula (procedure)	Suture of aorta (procedure)	defined	primitive	14	11	3	579:5633|1336:354|4593:543|6664:50|7504:103|17308:9|17916:3316|23272:118|49972:203|69274:84|82135:12|86408:88|101470:2182|111398:237|132579:711|132589:317|136504:755|147693:90|152726:522|152727:295|152728:874|166187:228|166202:441|179174:821|179180:1438|220480:549
1078021000119105	72047008	Juvenile osteochondrosis of tibial tubercle of left knee (disorder)	Juvenile osteochondrosis of tibial tubercle (disorder)	defined	primitive	9	9	0	3584:62|21144:6|40325:117|40973:208|41773:13|42106:431|54458:281|59322:207|93406:417|116761:345|118149:21|118151:66|164885:77|168385:161|169631:227|171368:850|173098:404|173105:1229|184149:47|184606:33|187782:587|190704:344|200150:145|206428:14|206458:198
430097009	197118003	Constipation due to spasm of colon (disorder)	Constipation - functional (disorder)	defined	primitive	10	10	0	3067:16|3069:51|9321:23|12356:35|20091:115|56728:774|89454:21|89456:26|102921:46|112265:130|117429:26|121540:548|132079:409|139107:285|141000:30|141001:43|144466:76|170955:41|173128:675|174316:708|175983:22|181783:246|188891:60|189920:27|197766:244|201273:534|202342:61|208952:35|214654:77|217313:794
94289002	94413009	Secondary malignant neoplasm of eustachian tube (disorder)	Secondary malignant neoplasm of middle ear (disorder)	defined	primitive	12	11	1	21960:5|85253:72|96280:9|108031:134|157616:87|158090:112|158101:47|171335:271|214707:192
202883008	240018003	Posterior calcaneal exostosis (disorder)	Tarsus enthesopathy (disorder)	defined	primitive	9	8	1	3587:296|3781:94|4981:808|8570:9|8571:181|54458:281|55651:54|93407:131|116760:251|116761:345|120038:8|137019:389|152351:319|164886:817|164960:187|169642:378|171381:670|173104:819|173105:1229|187781:386|187782:587|190693:213|190704:344|206348:15|206373:21|212859:48|215565:15|222700:18|228019:20
128751000119107	6858004	Capsulitis of ankle (disorder)	Capsulitis (disorder)	defined	primitive	9	7	2	5424:962|9003:364|58101:520|60047:777|63955:1143|70195:132|71058:283|127604:123|150339:638|150347:645|151374:378|151449:616|151489:180|164926:934|168356:82|168373:363|168428:366|185458:396|188075:1053|190103:160|190110:492|192198:725|192202:436|204681:276|204817:647|204916:338|204941:853|206545:285|206946:546|218365:547
719489001	312564004	Structure of right patella (body structure)	Bone and/or joint structure of limb (body structure)	defined	primitive	15	7	8	162662:161|163800:72|163801:53|183696:141|202969:223|216669:164|220153:39|220172:56|221012:395|223507:1133|227525:200|232961:156|234805:98
767309006	447930006	Double aortic arch with dominant left arch and hypoplasia of right arch (disorder)	Double aortic arch with right arch dominant (disorder)	defined	primitive	14	13	1	73529:6
445172009	447102007	Cholesterin granuloma of middle ear and mastoid (disorder)	Cholesterin granuloma of mastoid (disorder)	defined	primitive	10	10	0	2576:399|5213:320|7445:504|27423:6|27603:92|36185:34|38856:38|45979:431|52359:29|52360:37|53287:34|53288:138|53289:42|53368:1192|61662:123|63373:484|66360:32|72027:155|76262:60|76263:502|91457:104|99510:1319|102553:85|109529:198|118809:1343|121245:98|121255:108|127613:14|127803:282|137433:56|146557:455|150548:460|151669:96|164998:99|165019:221|166933:503|171296:723|172893:335|173036:605|173395:12…
19746008	55400002	Spinal ganglionectomy (procedure)	Ganglionectomy of peripheral nerve (procedure)	defined	primitive	11	9	2	18466:15
12236641000119103	291821000119108	Brachial neuritis of left upper limb (disorder)	Inflammation of peripheral nerve of left upper limb (disorder)	defined	primitive	10	8	2	41906:17
308981000119102	363056008	Calcific tendinitis of left wrist (disorder)	Degenerative disorder of extremity (disorder)	defined	primitive	10	4	6	15454:479
734888006	609597001	Structure of left posterior tibial nerve (body structure)	Structure of branch of tibial nerve (body structure)	defined	primitive	15	13	2	92090:30|116621:54|212718:43|229968:163
1077941000119102	363056008	Osteolysis of left distal clavicle (disorder)	Degenerative disorder of extremity (disorder)	defined	primitive	9	4	5	15454:479
450461000	304587000	Subtotal excision of colon and creation of colonic pouch (procedure)	Excision of colonic pouch (procedure)	defined	primitive	14	13	1	12589:11|12590:6
119796008	10330005	Neck artery destructive procedure (procedure)	Destructive procedure on artery of head and neck (procedure)	defined	primitive	9	9	0	313:17|57809:70|196869:80
289159000	225578007	Thirst finding (finding)	Drinking finding (finding)	defined	primitive	3	3	0	18834:29
726206007	239972001	Laceration of fascia of intrinsic muscle of finger (disorder)	Soft tissue lesion of wrist and hand (disorder)	defined	primitive	11	5	6	8553:676|8554:797|35054:1251|156011:2213
286345002	106133000	Unable to produce appropriate voice quality (finding)	Language finding (finding)	defined	primitive	10	4	6	192784:69
292031000119108	249899003	Paralysis of right femoral nerve (disorder)	Finding of gross movement of limb (finding)	defined	primitive	10	4	6	9377:45|47370:233
241080006	446811003	Tarsus X-ray (procedure)	X-ray of bone of foot (procedure)	defined	primitive	11	10	1	25861:43|27611:14|47917:14|112377:76|113376:34|141600:62|165756:247
609499000	48422000	Induced termination of pregnancy complicated by laceration of periurethral tissue (disorder)	Open wound with complication (disorder)	defined	primitive	11	7	4	4550:557|58167:526|63680:220|167662:269|187117:303
119780005	78659003	Neck artery incision (procedure)	Incision of artery of head and neck (procedure)	defined	primitive	9	9	0	13067:11|166506:30|179202:44
28071006	176388000	Drainage of perivesical space abscess (procedure)	Drainage of paravesical abscess (procedure)	defined	primitive	10	9	1	1573:7|82286:17|130988:142|204317:201|210579:44
309011000119101	363056008	Calcific tendinitis of right hand (disorder)	Degenerative disorder of extremity (disorder)	defined	primitive	10	4	6	15454:479
397194000	392031002	Percutaneous rotational coronary endarterectomy (procedure)	Endarterectomy (procedure)	defined	primitive	12	8	4	203445:678
286242001	106133000	Able to use phonological processes (finding)	Language finding (finding)	defined	primitive	7	4	3	192784:69
